# Supplementary material for: Transcriptome Profiling of Human Ulcerative Colitis Mucosa Reveals Altered Expression of Pathways Enriched in Genetic Susceptibility Loci
Source: PLoS One. 2014 May 1;9(5):e96153. doi: 10.1371/journal.pone.0096153 (PMC4006814; doi:10.1371/journal.pone.0096153)
Supplement: Table S1 — Rank list of Denson biopsy data set for differential expression by empirical Bayes testing procedure. Genes are ordered by modified t statistics, with positive values representing upregulation and negative values representing downregulation. These rank lists served as the input for the Gene Set Enrichment Analysis (GSEA) on microarray data. The ranks were calculated by comparing healthy controls with inflamed tissues from ulcerative colitis biopsies. (XLSX) [file pone.0096153.s005.xlsx]

## Sheet: Table S1. Denson set rank list
NAME	DESCRIPTION	GENE_SYMBOL	GENE_TITLE	SCORE
KDELR3	null	null	null	10.4913
FBXO6	null	null	null	10.4782
DUOXA2	null	null	null	10.1334
DUOX2	null	null	null	10.0693
IGK@	null	null	null	9.38797
GALNT2	null	null	null	9.34682
INHBA	null	null	null	9.17494
ALDH1A2	null	null	null	9.17149
CXCL1	null	null	null	9.12397
TMEM158	null	null	null	9.08889
SSR4	null	null	null	9.08221
CXCL6	null	null	null	9.07761
SPAG4	null	null	null	8.99994
REG4	null	null	null	8.97498
MMP3	null	null	null	8.94422
SLC28A3	null	null	null	8.85964
ASPHD2	null	null	null	8.83649
JAKMIP1	null	null	null	8.80973
F2RL2	null	null	null	8.74673
AGT	null	null	null	8.71988
DERL3	null	null	null	8.65861
LRRC8E	null	null	null	8.56938
IGLV1-44	null	null	null	8.54561
FKBP11	null	null	null	8.53615
FJX1	null	null	null	8.51037
IGLJ3	null	null	null	8.49085
CKAP4	null	null	null	8.48068
EDNRA	null	null	null	8.47936
CXCL3	null	null	null	8.46845
TMTC1	null	null	null	8.46035
SEC61A1	null	null	null	8.41909
IGHM	null	null	null	8.38954
TPK1	null	null	null	8.35166
ZFPM2	null	null	null	8.3156
TGM2	null	null	null	8.31041
COL4A1	null	null	null	8.3066
TYRP1	null	null	null	8.27054
MMP10	null	null	null	8.2123
PIM2	null	null	null	8.20023
PCDH7	null	null	null	8.19353
CALU	null	null	null	8.18665
HCAR3	null	null	null	8.18059
GPX8	null	null	null	8.12689
CADM1	null	null	null	8.11356
DUSP4	null	null	null	8.09077
PLAU	null	null	null	8.07976
IFNG	null	null	null	8.06894
PCSK1	null	null	null	8.06828
CREB3L2	null	null	null	8.05827
PPA1	null	null	null	8.05343
ACPP	null	null	null	8.0297
APOL1	null	null	null	8.02491
PDIA4	null	null	null	8.01742
KCNN3	null	null	null	8.00261
SLC6A14	null	null	null	7.99162
NID2	null	null	null	7.89826
TRAM2	null	null	null	7.89663
ADM	null	null	null	7.89306
ARNTL2	null	null	null	7.87828
TNC	null	null	null	7.85966
MEI1	null	null	null	7.85466
PDPN	null	null	null	7.84834
COL1A2	null	null	null	7.84265
ZC3H12A	null	null	null	7.83036
LOC96610	null	null	null	7.82622
ACLY	null	null	null	7.81974
MCFD2	null	null	null	7.81255
ELL2	null	null	null	7.78706
CTSK	null	null	null	7.78608
MAGED1	null	null	null	7.78292
TPST2	null	null	null	7.75798
INPP4A	null	null	null	7.75545
C19orf10	null	null	null	7.72844
DYSF	null	null	null	7.71321
PDP1	null	null	null	7.70795
MMP1	null	null	null	7.69361
COL6A3	null	null	null	7.68308
TMEM184B	null	null	null	7.6753
TEAD4	null	null	null	7.66719
COL18A1	null	null	null	7.65146
MZB1	null	null	null	7.64719
SEC14L1	null	null	null	7.64283
B9D1	null	null	null	7.62476
PSAT1	null	null	null	7.62124
BHLHE40	null	null	null	7.61746
TMEM165	null	null	null	7.61263
CCL11	null	null	null	7.6109
SPINK4	null	null	null	7.61055
HBD	null	null	null	7.60765
NDST2	null	null	null	7.60023
HIF1A	null	null	null	7.59699
TIMP1	null	null	null	7.57655
SCD	null	null	null	7.56968
DEF8	null	null	null	7.55126
KCNE3	null	null	null	7.55072
PMEPA1	null	null	null	7.54744
SEL1L	null	null	null	7.52962
SEC24A	null	null	null	7.51351
FIBIN	null	null	null	7.50936
ME1	null	null	null	7.50929
SRPX2	null	null	null	7.50391
HBB	null	null	null	7.5024
FBXO16	null	null	null	7.49215
CXCL5	null	null	null	7.48428
WISP1	null	null	null	7.46336
KCNH2	null	null	null	7.44621
IL6	null	null	null	7.43506
PTGS2	null	null	null	7.43255
LAG3	null	null	null	7.42276
CXCR2	null	null	null	7.42206
SRPR	null	null	null	7.41699
GPR68	null	null	null	7.41664
IMPDH1	null	null	null	7.41476
ERLEC1	null	null	null	7.41225
IGFBP5	null	null	null	7.41135
SURF4	null	null	null	7.40669
CXCL2	null	null	null	7.40582
PECAM1	null	null	null	7.39662
SLC7A5	null	null	null	7.38283
SELM	null	null	null	7.37749
IGLV6-57	null	null	null	7.36974
PHF19	null	null	null	7.35868
SSR3	null	null	null	7.35544
C4BPB	null	null	null	7.35066
SPCS3	null	null	null	7.34788
ANGPTL2	null	null	null	7.34761
ADPRH	null	null	null	7.34613
KCND3	null	null	null	7.33618
ITGB3	null	null	null	7.33441
CEP128	null	null	null	7.32719
SSR1	null	null	null	7.3262
ABI2	null	null	null	7.32292
CLDN12	null	null	null	7.3
SLC6A6	null	null	null	7.29233
CHST12	null	null	null	7.28583
SSR2	null	null	null	7.27796
NT5DC2	null	null	null	7.27609
ARF4	null	null	null	7.27594
WARS	null	null	null	7.26832
CLEC5A	null	null	null	7.25612
AGTRAP	null	null	null	7.25394
PHTF1	null	null	null	7.24914
IL8	null	null	null	7.24747
DNAJC1	null	null	null	7.24318
PPAPDC1B	null	null	null	7.23849
C2CD4A	null	null	null	7.23642
RDH11	null	null	null	7.23204
CDC27	null	null	null	7.22917
PLEKHF1	null	null	null	7.21544
FCGR3B	null	null	null	7.21321
IL1B	null	null	null	7.21077
LILRB2	null	null	null	7.2013
TFPI2	null	null	null	7.19159
LRP8	null	null	null	7.19047
KIAA0930	null	null	null	7.18481
FBN1	null	null	null	7.1744
COL12A1	null	null	null	7.17364
MANF	null	null	null	7.17326
LIPG	null	null	null	7.16786
SPATS2	null	null	null	7.1667
BACE1	null	null	null	7.16587
PIK3R3	null	null	null	7.16073
SULF1	null	null	null	7.15719
FUT11	null	null	null	7.14578
RPN2	null	null	null	7.14454
SLC1A4	null	null	null	7.14337
TMEM208	null	null	null	7.12938
RABL5	null	null	null	7.12886
TSHR	null	null	null	7.11759
SDF2L1	null	null	null	7.11335
PKM	null	null	null	7.11034
CKAP2	null	null	null	7.08715
IRAK3	null	null	null	7.08393
ADAMTS2	null	null	null	7.08031
PLEKHO2	null	null	null	7.07925
UBR1	null	null	null	7.07584
TFAP2C	null	null	null	7.07227
TPM4	null	null	null	7.06748
ZBP1	null	null	null	7.06598
NCS1	null	null	null	7.05106
CST7	null	null	null	7.04039
S100P	null	null	null	7.03885
ENTPD1	null	null	null	7.03567
LOC387895	null	null	null	7.03068
SGIP1	null	null	null	7.02921
TRIM69	null	null	null	7.01557
ANXA5	null	null	null	7.01486
MSI2	null	null	null	7.01125
CHI3L1	null	null	null	7.00377
TPRG1	null	null	null	7.00016
STAT1	null	null	null	6.99886
IGHD	null	null	null	6.99194
ACOT9	null	null	null	6.98826
PF4	null	null	null	6.9876
DHRS2	null	null	null	6.9836
PITPNC1	null	null	null	6.98073
DPY19L1	null	null	null	6.97109
TUBG1	null	null	null	6.97028
TIFAB	null	null	null	6.96915
KIAA1199	null	null	null	6.96593
IL17A	null	null	null	6.96062
CETP	null	null	null	6.95866
RABAC1	null	null	null	6.95808
RPN1	null	null	null	6.95764
FAM195B	null	null	null	6.95719
ARFGAP3	null	null	null	6.95599
MESDC1	null	null	null	6.94385
EMR3	null	null	null	6.93994
XBP1	null	null	null	6.9283
PAMR1	null	null	null	6.92492
OAZ2	null	null	null	6.91581
NEBL	null	null	null	6.91184
FCRL5	null	null	null	6.90469
GLRX	null	null	null	6.9038
IFNAR2	null	null	null	6.90129
ANXA3	null	null	null	6.89437
EHD1	null	null	null	6.89235
CBR3	null	null	null	6.89154
MICB	null	null	null	6.88974
MS4A3	null	null	null	6.88229
PARVB	null	null	null	6.87495
GNA15	null	null	null	6.86582
MDM2	null	null	null	6.86223
MAD2L2	null	null	null	6.8587
NOS2	null	null	null	6.85813
MID1IP1	null	null	null	6.85087
PLOD1	null	null	null	6.84991
GMPR	null	null	null	6.84587
LPGAT1	null	null	null	6.84301
DUSP7	null	null	null	6.84247
SRD5A3	null	null	null	6.83915
MRGPRF	null	null	null	6.839
TBXAS1	null	null	null	6.82845
ANGPT2	null	null	null	6.82829
PLS3	null	null	null	6.82807
FFAR2	null	null	null	6.82523
TM9SF1	null	null	null	6.82451
RRP36	null	null	null	6.82064
SRP19	null	null	null	6.81714
LPL	null	null	null	6.81124
SLC38A10	null	null	null	6.81092
FAM46C	null	null	null	6.8039
VMO1	null	null	null	6.80307
KYNU	null	null	null	6.79584
LOXL2	null	null	null	6.79055
PGD	null	null	null	6.78879
SELE	null	null	null	6.78814
GJD3	null	null	null	6.78775
IGHG1	null	null	null	6.78466
OSCAR	null	null	null	6.77271
YIF1B	null	null	null	6.77259
IGKC	null	null	null	6.76998
DTD1	null	null	null	6.76657
FAM57A	null	null	null	6.76293
HS6ST2	null	null	null	6.76151
GORASP2	null	null	null	6.76073
PSMB2	null	null	null	6.74811
LARP6	null	null	null	6.74684
UBE2J1	null	null	null	6.73956
LDLRAD3	null	null	null	6.73372
TOR3A	null	null	null	6.73269
STXBP1	null	null	null	6.73182
LCN2	null	null	null	6.71911
STS	null	null	null	6.71642
ERO1L	null	null	null	6.71556
STK3	null	null	null	6.71154
CASP1	null	null	null	6.71055
C8orf4	null	null	null	6.70135
PDZK1IP1	null	null	null	6.69912
MORC4	null	null	null	6.69346
SELK	null	null	null	6.6913
NTMT1	null	null	null	6.68586
VASN	null	null	null	6.68386
VNN1	null	null	null	6.68238
UGGT1	null	null	null	6.68073
GTF2E2	null	null	null	6.67112
DUSP10	null	null	null	6.67094
CDH11	null	null	null	6.67092
NXPE3	null	null	null	6.66833
LAX1	null	null	null	6.66699
MRAS	null	null	null	6.66252
RAB3D	null	null	null	6.66247
CMTM2	null	null	null	6.65964
ICAM1	null	null	null	6.65785
THY1	null	null	null	6.65679
CD274	null	null	null	6.6477
THBD	null	null	null	6.64733
FAM129A	null	null	null	6.63314
IL15RA	null	null	null	6.62142
ABHD14A	null	null	null	6.61774
TIMP3	null	null	null	6.61603
BICD1	null	null	null	6.61292
TCN1	null	null	null	6.61104
PELO	null	null	null	6.60895
C1GALT1	null	null	null	6.60206
SLAMF7	null	null	null	6.59919
MAPKAPK2	null	null	null	6.59637
TEAD2	null	null	null	6.59486
CLPTM1L	null	null	null	6.59274
SEC11C	null	null	null	6.59225
PDIA3	null	null	null	6.59156
HDLBP	null	null	null	6.58506
PEA15	null	null	null	6.58485
CDK2AP1	null	null	null	6.58355
SOCS3	null	null	null	6.58082
SETD7	null	null	null	6.57935
CCDC3	null	null	null	6.57734
SFT2D2	null	null	null	6.57493
LAIR2	null	null	null	6.57276
C15orf39	null	null	null	6.57176
GPR126	null	null	null	6.57089
PCDH17	null	null	null	6.56619
C2	null	null	null	6.56337
CCR10	null	null	null	6.56135
EIF5A2	null	null	null	6.5595
VOPP1	null	null	null	6.55846
BOK	null	null	null	6.5583
CARD16	null	null	null	6.55813
SLC35B4	null	null	null	6.55272
STX11	null	null	null	6.55251
TNFAIP6	null	null	null	6.55247
EVA1A	null	null	null	6.55137
SIL1	null	null	null	6.55109
SKA2	null	null	null	6.55099
TMEM45A	null	null	null	6.54474
LOC154761	null	null	null	6.54172
DNASE2	null	null	null	6.53753
AP2B1	null	null	null	6.53447
TAGLN	null	null	null	6.53221
RNF114	null	null	null	6.52716
F2R	null	null	null	6.52618
NOD2	null	null	null	6.52371
RAB23	null	null	null	6.52339
RPS6KA2	null	null	null	6.52171
FTSJ1	null	null	null	6.52081
SOGA2	null	null	null	6.51772
VEGFC	null	null	null	6.51674
TLR8	null	null	null	6.51457
EMR2	null	null	null	6.5113
LPCAT1	null	null	null	6.5094
IGLC1	null	null	null	6.50782
NCALD	null	null	null	6.50679
DKK3	null	null	null	6.4985
TNIP3	null	null	null	6.4877
GYG1	null	null	null	6.48753
FPR1	null	null	null	6.48596
PLA2G3	null	null	null	6.48524
LOC100507535	null	null	null	6.48228
C1orf216	null	null	null	6.4814
PALLD	null	null	null	6.47757
PTAFR	null	null	null	6.47468
GJA5	null	null	null	6.47374
TTLL4	null	null	null	6.47352
OSMR	null	null	null	6.46391
MSANTD3	null	null	null	6.45986
SEL1L3	null	null	null	6.45963
EMILIN2	null	null	null	6.45943
TMEM92	null	null	null	6.45016
PTGFR	null	null	null	6.44872
ANXA1	null	null	null	6.44425
EGFL6	null	null	null	6.44392
EPHB1	null	null	null	6.43597
SRGAP2	null	null	null	6.43174
SLC8A1	null	null	null	6.43075
SH2D1A	null	null	null	6.42829
CRELD2	null	null	null	6.42721
DNAJC3	null	null	null	6.42424
CCRN4L	null	null	null	6.42158
FAM132B	null	null	null	6.42112
LOC100505687	null	null	null	6.4185
CCL4	null	null	null	6.41629
ENTPD7	null	null	null	6.41579
ILF2	null	null	null	6.41543
FCGR1B	null	null	null	6.4115
TXNDC15	null	null	null	6.41026
PML	null	null	null	6.40656
RIPK2	null	null	null	6.40549
PLCB1	null	null	null	6.40293
ACBD3	null	null	null	6.40218
PHLDA1	null	null	null	6.39882
PSME4	null	null	null	6.38983
CD55	null	null	null	6.38938
PANX1	null	null	null	6.38872
STC1	null	null	null	6.38589
C4orf3	null	null	null	6.38278
OLR1	null	null	null	6.38101
GOSR2	null	null	null	6.37651
EMILIN1	null	null	null	6.37223
PRR16	null	null	null	6.37203
CDC42EP2	null	null	null	6.37152
GPR19	null	null	null	6.37123
SERP1	null	null	null	6.37078
TBX21	null	null	null	6.3677
RNF144A-AS1	null	null	null	6.36729
DERL1	null	null	null	6.36621
SEC24D	null	null	null	6.36286
MAP4	null	null	null	6.36218
SRM	null	null	null	6.35717
IKBIP	null	null	null	6.353
CD38	null	null	null	6.35153
CPNE5	null	null	null	6.35112
UBE2L6	null	null	null	6.34782
SLC43A3	null	null	null	6.34269
VCP	null	null	null	6.34215
S100A4	null	null	null	6.3413
CHST3	null	null	null	6.33829
S100A11	null	null	null	6.33658
PHKA1	null	null	null	6.33556
NR4A3	null	null	null	6.33189
CHSY3	null	null	null	6.3266
FAM110B	null	null	null	6.32517
TXNDC11	null	null	null	6.32393
PROK2	null	null	null	6.31608
C12orf23	null	null	null	6.3139
REEP5	null	null	null	6.31369
PLA1A	null	null	null	6.30843
SOD3	null	null	null	6.30717
GRHL1	null	null	null	6.30706
SLC41A1	null	null	null	6.30572
EDEM1	null	null	null	6.30412
TNFAIP8L1	null	null	null	6.30406
NKX3-1	null	null	null	6.30127
ALCAM	null	null	null	6.30067
FNDC3B	null	null	null	6.29596
CALCRL	null	null	null	6.29449
ALPL	null	null	null	6.29243
CARD6	null	null	null	6.28594
NCDN	null	null	null	6.28577
CEP112	null	null	null	6.28575
LAMP5	null	null	null	6.28526
PI4K2A	null	null	null	6.28261
SLC7A11	null	null	null	6.2789
COPB2	null	null	null	6.27886
SYT11	null	null	null	6.27491
RAMP3	null	null	null	6.26944
PLN	null	null	null	6.26818
LINC00582	null	null	null	6.26651
SLC48A1	null	null	null	6.26336
SERPINE1	null	null	null	6.26057
ZYX	null	null	null	6.25791
CTHRC1	null	null	null	6.25598
ARSB	null	null	null	6.24984
SLC6A20	null	null	null	6.24828
ROR2	null	null	null	6.24567
KCNMB1	null	null	null	6.24486
GGCX	null	null	null	6.24364
ARL1	null	null	null	6.24251
SELP	null	null	null	6.23721
ADAMTS12	null	null	null	6.23575
ABCC1	null	null	null	6.23452
MMP7	null	null	null	6.2328
SHMT2	null	null	null	6.23171
DRAM1	null	null	null	6.23057
CD47	null	null	null	6.22984
OLFM3	null	null	null	6.21998
CERCAM	null	null	null	6.21985
TGFB2	null	null	null	6.21628
SLC35B1	null	null	null	6.21378
PCOLCE	null	null	null	6.2107
ATOX1	null	null	null	6.20893
LGALS1	null	null	null	6.2057
RCN1	null	null	null	6.20313
SIX5	null	null	null	6.20115
MRC2	null	null	null	6.19954
HSPA5	null	null	null	6.19893
BATF3	null	null	null	6.1979
CD1B	null	null	null	6.19734
WDR5	null	null	null	6.19532
RHOJ	null	null	null	6.19329
CXCL11	null	null	null	6.1927
EBF3	null	null	null	6.19214
MSTO1	null	null	null	6.19153
TRIM7	null	null	null	6.19038
GREB1	null	null	null	6.18931
RAB31	null	null	null	6.18328
ANTXR1	null	null	null	6.17851
CLEC12A	null	null	null	6.17749
GDF11	null	null	null	6.17628
SLFN12	null	null	null	6.1745
ZNF593	null	null	null	6.17386
CLDN1	null	null	null	6.17118
ARL3	null	null	null	6.16944
ZC3HAV1	null	null	null	6.16884
BAG3	null	null	null	6.16564
ERCC6L	null	null	null	6.16035
FSTL1	null	null	null	6.15737
APH1B	null	null	null	6.15232
COL1A1	null	null	null	6.14875
TRAFD1	null	null	null	6.14704
FUT8	null	null	null	6.14657
WNT4	null	null	null	6.14253
GBP1	null	null	null	6.14188
HSPA13	null	null	null	6.14005
SUB1	null	null	null	6.13529
ACSL1	null	null	null	6.13421
MXRA7	null	null	null	6.13398
ACTC1	null	null	null	6.13291
CXCR6	null	null	null	6.12873
ROBO2	null	null	null	6.12845
KIAA0895	null	null	null	6.12817
SLC35G2	null	null	null	6.12467
PDIA6	null	null	null	6.12309
CCL24	null	null	null	6.12036
KCTD21	null	null	null	6.11926
KCNJ8	null	null	null	6.11911
CD44	null	null	null	6.11889
HYOU1	null	null	null	6.11575
CCRL1	null	null	null	6.11446
TNFRSF12A	null	null	null	6.11357
TRIM29	null	null	null	6.10533
ATP2C1	null	null	null	6.09776
S100A8	null	null	null	6.09614
SGCD	null	null	null	6.09512
MYEOV	null	null	null	6.09107
COL5A1	null	null	null	6.08849
CYP7B1	null	null	null	6.08541
C4orf32	null	null	null	6.08435
GNA14	null	null	null	6.08388
C1R	null	null	null	6.08203
UBE2N	null	null	null	6.08119
NDST1	null	null	null	6.08043
KLF7	null	null	null	6.07883
CADPS	null	null	null	6.07785
ALDH1L2	null	null	null	6.07741
BACE2	null	null	null	6.06827
GOLT1B	null	null	null	6.06318
PSMB9	null	null	null	6.0614
PRKCDBP	null	null	null	6.05937
SSX2IP	null	null	null	6.05807
LILRB4	null	null	null	6.05623
ASPH	null	null	null	6.05601
KPNA2	null	null	null	6.05475
LMAN1	null	null	null	6.05369
PRF1	null	null	null	6.05267
CLIC4	null	null	null	6.04647
CDH3	null	null	null	6.04615
RPL39L	null	null	null	6.04546
IRAK2	null	null	null	6.04461
RAB38	null	null	null	6.04194
EHD2	null	null	null	6.04165
FGFR1OP2	null	null	null	6.03884
FAM92A1	null	null	null	6.03847
IMPAD1	null	null	null	6.03806
MFAP2	null	null	null	6.03788
UBE2QL1	null	null	null	6.03533
CCNO	null	null	null	6.03063
GNLY	null	null	null	6.02597
BMP7	null	null	null	6.0245
RC3H2	null	null	null	6.02256
DFFA	null	null	null	6.02239
TGFBI	null	null	null	6.02217
DDX19A	null	null	null	6.02198
COL5A2	null	null	null	6.02092
APCDD1	null	null	null	6.02062
CCDC71L	null	null	null	6.02039
DNAJB11	null	null	null	6.01801
HSD11B1	null	null	null	6.013
MYO1B	null	null	null	6.01284
LINC00094	null	null	null	6.01074
IL1RN	null	null	null	6.00893
ARID3A	null	null	null	6.00374
TMCC1	null	null	null	6.00014
S100A9	null	null	null	5.99931
DCPS	null	null	null	5.9988
WFS1	null	null	null	5.99724
MAFF	null	null	null	5.99647
IL1RL1	null	null	null	5.99608
COL6A1	null	null	null	5.99244
GZMB	null	null	null	5.99177
TREM1	null	null	null	5.98453
ABCG5	null	null	null	5.98426
CLSPN	null	null	null	5.98338
CXCL16	null	null	null	5.98126
MTHFD1L	null	null	null	5.98118
RGS4	null	null	null	5.98087
IQCG	null	null	null	5.97841
GPR107	null	null	null	5.97686
DOLK	null	null	null	5.97198
CD86	null	null	null	5.9679
SMOC2	null	null	null	5.96687
SH3PXD2B	null	null	null	5.96443
CHST11	null	null	null	5.96443
TMEM39A	null	null	null	5.96436
IL13RA2	null	null	null	5.96138
AQP9	null	null	null	5.96042
IL1A	null	null	null	5.95993
HGF	null	null	null	5.95916
BIK	null	null	null	5.95454
DNAJC5B	null	null	null	5.9495
SEC31A	null	null	null	5.94886
RNF183	null	null	null	5.94719
MAPKAP1	null	null	null	5.9459
NNMT	null	null	null	5.94473
PHGDH	null	null	null	5.94263
C1orf198	null	null	null	5.94214
FAM69A	null	null	null	5.9419
KRT6B	null	null	null	5.9416
SIGLEC7	null	null	null	5.938
COL4A2	null	null	null	5.9342
CFB	null	null	null	5.93061
EFEMP2	null	null	null	5.92881
AJUBA	null	null	null	5.92851
RAB27A	null	null	null	5.92835
EFEMP1	null	null	null	5.92759
TSR1	null	null	null	5.92674
ICAM4	null	null	null	5.92657
FGR	null	null	null	5.9251
LMCD1	null	null	null	5.92504
RQCD1	null	null	null	5.9217
CDH13	null	null	null	5.92156
DPCD	null	null	null	5.91234
TMEM258	null	null	null	5.91233
GLT1D1	null	null	null	5.91194
OLFML2B	null	null	null	5.91156
CYP4X1	null	null	null	5.9104
COTL1	null	null	null	5.90987
FMO3	null	null	null	5.90912
TMEM173	null	null	null	5.90788
PI3	null	null	null	5.9072
LST1	null	null	null	5.906
VKORC1	null	null	null	5.90559
PHLDA2	null	null	null	5.90505
TUBA1A	null	null	null	5.89859
IGLL5	null	null	null	5.89523
BCAP29	null	null	null	5.88608
PDK1	null	null	null	5.8852
KIAA1462	null	null	null	5.8832
LRRC32	null	null	null	5.88135
FMOD	null	null	null	5.88077
CSF3R	null	null	null	5.8806
FAM126A	null	null	null	5.88048
RHBDD1	null	null	null	5.88025
CFL2	null	null	null	5.878
MR1	null	null	null	5.8778
SPCS1	null	null	null	5.87544
TMED3	null	null	null	5.87371
RNF213	null	null	null	5.8659
TMEM110	null	null	null	5.8602
ESM1	null	null	null	5.85997
MCTP1	null	null	null	5.8588
JPH1	null	null	null	5.85877
CNN2	null	null	null	5.85596
SYDE1	null	null	null	5.8552
NAP1L5	null	null	null	5.8515
IL26	null	null	null	5.85134
CYP27B1	null	null	null	5.85101
MMP12	null	null	null	5.8491
SEC22C	null	null	null	5.84799
DBN1	null	null	null	5.84783
IFITM3	null	null	null	5.84748
SHB	null	null	null	5.84468
CTGF	null	null	null	5.84466
BNC2	null	null	null	5.83795
MED27	null	null	null	5.83735
CFLAR	null	null	null	5.83678
CCDC167	null	null	null	5.83463
FAM19A1	null	null	null	5.83393
LYN	null	null	null	5.82984
TUBB6	null	null	null	5.82912
SKIL	null	null	null	5.8288
STRIP2	null	null	null	5.82771
MCAM	null	null	null	5.82758
HAPLN3	null	null	null	5.82745
PRDX4	null	null	null	5.82623
CHRDL2	null	null	null	5.82389
GRK5	null	null	null	5.82284
SNCAIP	null	null	null	5.82071
SERPINA1	null	null	null	5.81934
FPR2	null	null	null	5.81887
BID	null	null	null	5.81829
MAGED2	null	null	null	5.81776
TCEB3	null	null	null	5.81644
POLR3D	null	null	null	5.81422
AKIP1	null	null	null	5.81389
PTPN13	null	null	null	5.8107
CLCN4	null	null	null	5.81025
AAED1	null	null	null	5.81015
HERPUD1	null	null	null	5.80996
RNF24	null	null	null	5.80834
AP1S3	null	null	null	5.80782
CEBPB	null	null	null	5.80305
TRPC4	null	null	null	5.8029
MMRN1	null	null	null	5.80203
NUCB2	null	null	null	5.80133
ACTN1	null	null	null	5.80088
EHD3	null	null	null	5.79985
ARPC1B	null	null	null	5.7997
TBL2	null	null	null	5.79739
GANAB	null	null	null	5.79657
SAR1A	null	null	null	5.79397
LILRB1	null	null	null	5.79276
CPXM1	null	null	null	5.79269
AGPAT4	null	null	null	5.7919
BUB1	null	null	null	5.78765
PSMD4	null	null	null	5.78686
FEZ1	null	null	null	5.78666
NRG1	null	null	null	5.78551
IGFBP6	null	null	null	5.78515
CYB5R2	null	null	null	5.78193
CLDN2	null	null	null	5.78172
SPNS2	null	null	null	5.77946
TMED10	null	null	null	5.77881
TUSC3	null	null	null	5.77865
VWF	null	null	null	5.77853
SLC29A1	null	null	null	5.77842
HELB	null	null	null	5.77832
PCIF1	null	null	null	5.77797
IL2RA	null	null	null	5.77781
BICC1	null	null	null	5.77459
KCNA2	null	null	null	5.77443
KCNJ15	null	null	null	5.77426
TRIP13	null	null	null	5.77083
SMKR1	null	null	null	5.7676
GREM1	null	null	null	5.76724
CTSB	null	null	null	5.76637
SPRED1	null	null	null	5.76436
CD276	null	null	null	5.76129
SERPINI1	null	null	null	5.75172
LOC100506668	null	null	null	5.75167
MB21D1	null	null	null	5.74809
TESC	null	null	null	5.74764
CALR	null	null	null	5.7473
SLCO4A1	null	null	null	5.74524
FCN1	null	null	null	5.7445
UBFD1	null	null	null	5.74423
WASF1	null	null	null	5.74236
BYSL	null	null	null	5.73841
LATS2	null	null	null	5.73831
CKLF	null	null	null	5.73767
ABHD2	null	null	null	5.73744
FERMT2	null	null	null	5.73473
TRIP6	null	null	null	5.7333
PDE1C	null	null	null	5.73325
CDS2	null	null	null	5.73091
PPBP	null	null	null	5.73076
EXT2	null	null	null	5.72923
AKIRIN2	null	null	null	5.72721
SPARC	null	null	null	5.72695
GALNT5	null	null	null	5.72623
CD80	null	null	null	5.72607
WDR54	null	null	null	5.72519
ASPN	null	null	null	5.72257
TTC7B	null	null	null	5.72052
ADAMTS1	null	null	null	5.72008
PGM3	null	null	null	5.71981
HIP1	null	null	null	5.718
NMT1	null	null	null	5.71034
C12orf5	null	null	null	5.70843
FLJ27352	null	null	null	5.70276
KLHDC7B	null	null	null	5.70173
LOC100506190	null	null	null	5.70037
RBPMS	null	null	null	5.70027
TRPV2	null	null	null	5.68982
OXCT1	null	null	null	5.68636
KDELC1	null	null	null	5.68245
QSOX1	null	null	null	5.68215
IRF1	null	null	null	5.68182
COL23A1	null	null	null	5.68012
TRAM1	null	null	null	5.67887
CAPN6	null	null	null	5.67821
JAK2	null	null	null	5.67654
CYLD	null	null	null	5.67145
BAG2	null	null	null	5.67095
NOX4	null	null	null	5.66732
COPZ1	null	null	null	5.66567
PRKAR2B	null	null	null	5.66539
MRPL17	null	null	null	5.66353
ATP6V1F	null	null	null	5.66341
PNPO	null	null	null	5.66184
TMCO3	null	null	null	5.65709
ZNF697	null	null	null	5.65326
LBP	null	null	null	5.64982
MPG	null	null	null	5.64877
GPR84	null	null	null	5.64872
TMEM107	null	null	null	5.64818
AGFG1	null	null	null	5.64504
PRSS22	null	null	null	5.64501
CD40	null	null	null	5.64191
MNDA	null	null	null	5.6407
SLPI	null	null	null	5.6396
MEOX1	null	null	null	5.63888
FGF2	null	null	null	5.63771
BROX	null	null	null	5.6374
TLL2	null	null	null	5.63558
SORD	null	null	null	5.63364
MCM5	null	null	null	5.6288
CLEC4E	null	null	null	5.62755
GART	null	null	null	5.62695
DDOST	null	null	null	5.62491
LRRC59	null	null	null	5.62462
BTN3A3	null	null	null	5.62365
FAM162B	null	null	null	5.62294
PSMD14	null	null	null	5.62225
ADCY1	null	null	null	5.62071
DNAJC10	null	null	null	5.62037
GALNT6	null	null	null	5.61939
PLAUR	null	null	null	5.61539
PLCL1	null	null	null	5.61219
ST6GALNAC5	null	null	null	5.61109
PARVA	null	null	null	5.61042
KDR	null	null	null	5.60921
SMOX	null	null	null	5.60634
C9orf72	null	null	null	5.6047
MYH10	null	null	null	5.60213
PTPN14	null	null	null	5.60089
SERPINB8	null	null	null	5.59898
ACP5	null	null	null	5.59516
GLG1	null	null	null	5.59366
ASAP1	null	null	null	5.5934
SIRPA	null	null	null	5.59227
ARMC9	null	null	null	5.59026
GPR85	null	null	null	5.58618
COMMD4	null	null	null	5.57996
ANKRD39	null	null	null	5.57984
PINLYP	null	null	null	5.57955
CLCC1	null	null	null	5.57818
ASCC3	null	null	null	5.57493
HIC1	null	null	null	5.57435
ARHGAP23	null	null	null	5.57406
LUM	null	null	null	5.57359
NR4A2	null	null	null	5.57254
PGM2L1	null	null	null	5.57208
EPHA2	null	null	null	5.57191
NKG7	null	null	null	5.57082
LHFP	null	null	null	5.56737
GEM	null	null	null	5.56533
JMJD1C-AS1	null	null	null	5.56365
SSSCA1	null	null	null	5.56345
LAYN	null	null	null	5.56208
LOC643792	null	null	null	5.56167
NRP2	null	null	null	5.55999
GM2A	null	null	null	5.55893
CLEC4A	null	null	null	5.55811
ECSCR	null	null	null	5.55806
EIF1AD	null	null	null	5.55541
GNAS	null	null	null	5.55518
GSPT1	null	null	null	5.55475
DPYSL3	null	null	null	5.55366
KCNE4	null	null	null	5.54953
ADAM9	null	null	null	5.54855
SRPRB	null	null	null	5.54713
CLEC4C	null	null	null	5.5466
AGR2	null	null	null	5.54643
ARL2BP	null	null	null	5.54637
CTSC	null	null	null	5.54443
SPIRE1	null	null	null	5.54213
COPRS	null	null	null	5.54018
GFI1	null	null	null	5.53948
OGFOD1	null	null	null	5.53373
INMT	null	null	null	5.53287
YIF1A	null	null	null	5.53221
DAP	null	null	null	5.53124
ST6GALNAC4	null	null	null	5.5305
VASH1	null	null	null	5.52764
RBM19	null	null	null	5.5263
C12orf43	null	null	null	5.52551
UBE2F	null	null	null	5.52477
LYPD6B	null	null	null	5.52335
RHOQ	null	null	null	5.52126
RAB27B	null	null	null	5.52023
AVEN	null	null	null	5.51987
MTDH	null	null	null	5.51863
ACSL4	null	null	null	5.51783
TRIM27	null	null	null	5.51389
VWA1	null	null	null	5.50977
HDAC8	null	null	null	5.50718
C10orf114	null	null	null	5.50695
PSME3	null	null	null	5.50655
ASXL1	null	null	null	5.50558
AQP3	null	null	null	5.50385
DNMT3A	null	null	null	5.502
RASL11B	null	null	null	5.49689
DOCK4	null	null	null	5.4951
MGAT1	null	null	null	5.49491
DNM3	null	null	null	5.49343
PPIL1	null	null	null	5.49335
ITPRIP	null	null	null	5.49262
MID2	null	null	null	5.49042
CHRNA5	null	null	null	5.48787
SQLE	null	null	null	5.48762
HOOK3	null	null	null	5.48742
ANKRD22	null	null	null	5.48661
TPBGL	null	null	null	5.48594
OLIG1	null	null	null	5.48064
FHL5	null	null	null	5.47973
RAB13	null	null	null	5.47622
B4GALT3	null	null	null	5.47486
CDC6	null	null	null	5.4744
MAP3K12	null	null	null	5.47308
TGFBR1	null	null	null	5.47291
DUSP14	null	null	null	5.47235
NCF2	null	null	null	5.47138
FAM49A	null	null	null	5.46892
AARS	null	null	null	5.4661
NEXN	null	null	null	5.46413
PNOC	null	null	null	5.46335
FKBP7	null	null	null	5.45833
TFF2	null	null	null	5.4575
USP14	null	null	null	5.45693
NID1	null	null	null	5.45682
PITPNA	null	null	null	5.45658
TMX4	null	null	null	5.45608
IGDCC4	null	null	null	5.4557
VAT1L	null	null	null	5.45546
GPR180	null	null	null	5.45474
ADCY3	null	null	null	5.4539
GALNT18	null	null	null	5.45185
BTG2	null	null	null	5.45046
RCAN3	null	null	null	5.44889
ITGA8	null	null	null	5.44607
IL12RB1	null	null	null	5.44487
DESI1	null	null	null	5.44378
MCM10	null	null	null	5.44238
FLJ32255	null	null	null	5.43989
FOXQ1	null	null	null	5.4394
DNAJB9	null	null	null	5.4389
PDE4B	null	null	null	5.43749
CASP4	null	null	null	5.43742
MAP3K5	null	null	null	5.43662
RTN2	null	null	null	5.43571
TUBA4A	null	null	null	5.43374
PRPS1	null	null	null	5.4319
LIMS1	null	null	null	5.43186
VSNL1	null	null	null	5.42857
SYNCRIP	null	null	null	5.42597
RWDD2A	null	null	null	5.42543
PTGIS	null	null	null	5.42325
PFKFB3	null	null	null	5.42131
FAP	null	null	null	5.42116
TRPS1	null	null	null	5.42108
AMER2	null	null	null	5.41974
CCR2	null	null	null	5.41789
LAMC1	null	null	null	5.41779
MAP3K8	null	null	null	5.41694
ALG9	null	null	null	5.41405
SLC2A3	null	null	null	5.41402
LRCH1	null	null	null	5.41258
RIMKLB	null	null	null	5.41181
RAB3C	null	null	null	5.40799
EMG1	null	null	null	5.40724
GARS	null	null	null	5.40586
TSPAN5	null	null	null	5.4052
S100A12	null	null	null	5.39971
TPSB2	null	null	null	5.39547
FAM105B	null	null	null	5.39437
IGFBP7	null	null	null	5.39424
TM2D2	null	null	null	5.39411
RBP4	null	null	null	5.39367
ADAMTS9	null	null	null	5.39194
S100A2	null	null	null	5.39183
MYL9	null	null	null	5.39173
MARS	null	null	null	5.38924
PSMC2	null	null	null	5.38876
FGFR1	null	null	null	5.38847
MME	null	null	null	5.38787
ACTA2	null	null	null	5.38624
SULF2	null	null	null	5.38586
CPQ	null	null	null	5.38534
ANKRD16	null	null	null	5.38222
STK32B	null	null	null	5.37725
PSMD12	null	null	null	5.3768
UBASH3B	null	null	null	5.37625
SRBD1	null	null	null	5.37484
PJA1	null	null	null	5.37477
UBQLN1	null	null	null	5.37439
BAIAP2L1	null	null	null	5.37412
YARS	null	null	null	5.37236
SRRD	null	null	null	5.37145
STC2	null	null	null	5.37008
TMEM9	null	null	null	5.36963
SCN3A	null	null	null	5.36845
TRMT112	null	null	null	5.36821
GPR176	null	null	null	5.36773
ATXN1	null	null	null	5.36771
PSEN2	null	null	null	5.36215
FOXN3	null	null	null	5.36159
LPHN2	null	null	null	5.36131
LY96	null	null	null	5.36075
SYNGR2	null	null	null	5.35927
DOK5	null	null	null	5.35881
PITPNB	null	null	null	5.35861
MTHFD2	null	null	null	5.35858
KIF13A	null	null	null	5.35851
TSEN15	null	null	null	5.35802
TPSAB1	null	null	null	5.35789
CHST2	null	null	null	5.35597
TMED9	null	null	null	5.3554
FOXC1	null	null	null	5.35464
PRDM1	null	null	null	5.3545
RILPL2	null	null	null	5.35333
KIAA1024	null	null	null	5.35141
ARSG	null	null	null	5.35104
LOC100506119	null	null	null	5.34748
GTSF1L	null	null	null	5.34664
LY6G5C	null	null	null	5.34659
MMP19	null	null	null	5.3462
FLJ39051	null	null	null	5.34615
C1orf54	null	null	null	5.34608
CEP55	null	null	null	5.34011
VCAN	null	null	null	5.33851
LIX1L	null	null	null	5.33819
HEY2	null	null	null	5.33673
SERPING1	null	null	null	5.33417
TMPRSS3	null	null	null	5.33258
SKA1	null	null	null	5.33132
IFI30	null	null	null	5.32903
IGHV3-48	null	null	null	5.32732
SMARCA1	null	null	null	5.32456
LEPRE1	null	null	null	5.32325
LILRA6	null	null	null	5.32286
MSX2	null	null	null	5.3225
IL21R	null	null	null	5.32169
BFSP1	null	null	null	5.32026
FASLG	null	null	null	5.31354
GJA4	null	null	null	5.31307
TFPI	null	null	null	5.30861
MYOCD	null	null	null	5.30852
PLD3	null	null	null	5.30782
CSGALNACT1	null	null	null	5.30571
SGCB	null	null	null	5.30128
CLPB	null	null	null	5.30087
MFAP5	null	null	null	5.29941
SLCO5A1	null	null	null	5.29916
IER5L	null	null	null	5.29194
MXRA5	null	null	null	5.29131
GRINA	null	null	null	5.28961
SLC29A3	null	null	null	5.28682
CACNA2D1	null	null	null	5.28576
ENC1	null	null	null	5.28559
CPEB4	null	null	null	5.28428
C9orf16	null	null	null	5.28266
CHSY1	null	null	null	5.27844
GLUL	null	null	null	5.2729
C1RL	null	null	null	5.27212
LOC643733	null	null	null	5.27156
ALKBH5	null	null	null	5.26918
ERI1	null	null	null	5.26886
RASAL2	null	null	null	5.2684
PCSK9	null	null	null	5.26653
PPP2R5C	null	null	null	5.26559
IDH2	null	null	null	5.26335
HLA-DMA	null	null	null	5.26335
CXCL17	null	null	null	5.26307
BLVRA	null	null	null	5.26038
NEK6	null	null	null	5.25978
TPM3	null	null	null	5.25731
ZNF259	null	null	null	5.25544
ZNF35	null	null	null	5.25356
CCDC127	null	null	null	5.25351
FCN3	null	null	null	5.25344
PRAF2	null	null	null	5.25253
CDC25B	null	null	null	5.25161
CHAC1	null	null	null	5.25153
SAMD9L	null	null	null	5.25151
NPHP1	null	null	null	5.25052
CCDC102A	null	null	null	5.24988
SERPINB5	null	null	null	5.24852
TSPAN11	null	null	null	5.2482
IDO1	null	null	null	5.24801
SEZ6L2	null	null	null	5.24657
DLGAP1-AS1	null	null	null	5.24561
CHIC1	null	null	null	5.245
ITGA5	null	null	null	5.24274
KIF3C	null	null	null	5.23688
CD93	null	null	null	5.23646
PLXNA1	null	null	null	5.23622
CAMSAP1	null	null	null	5.23608
RANGRF	null	null	null	5.23552
LAMA4	null	null	null	5.23419
PNMA1	null	null	null	5.23312
TRERF1	null	null	null	5.23241
ALG1	null	null	null	5.23235
TRIM8	null	null	null	5.23195
YKT6	null	null	null	5.23132
CDCA2	null	null	null	5.23095
PKP4	null	null	null	5.23021
CD300LF	null	null	null	5.22873
TCEAL3	null	null	null	5.22342
VAMP4	null	null	null	5.22283
MZT1	null	null	null	5.22158
ARMCX2	null	null	null	5.21959
PCNXL2	null	null	null	5.21895
LAMC2	null	null	null	5.21894
PPAPDC3	null	null	null	5.21763
ERO1LB	null	null	null	5.21734
CD300A	null	null	null	5.21643
RNF145	null	null	null	5.21626
SYTL3	null	null	null	5.21282
MDFIC	null	null	null	5.20168
PGK1	null	null	null	5.20096
MB21D2	null	null	null	5.20018
HTRA1	null	null	null	5.19801
AMOTL2	null	null	null	5.19705
LOXL1	null	null	null	5.19561
CFHR2	null	null	null	5.19556
OSBPL3	null	null	null	5.18894
C17orf96	null	null	null	5.18884
SMIM13	null	null	null	5.18589
CDV3	null	null	null	5.18557
DNAJA1	null	null	null	5.1851
TM4SF1	null	null	null	5.18324
TM9SF4	null	null	null	5.18299
CDC42EP1	null	null	null	5.1818
ST3GAL2	null	null	null	5.18104
BGN	null	null	null	5.18098
AUNIP	null	null	null	5.17826
CARHSP1	null	null	null	5.17666
FBLN1	null	null	null	5.17588
CD82	null	null	null	5.17522
RHEBL1	null	null	null	5.17521
CRIP2	null	null	null	5.17286
GRHL3	null	null	null	5.1722
VANGL1	null	null	null	5.17144
TTC9	null	null	null	5.16824
CEP19	null	null	null	5.16803
JAZF1	null	null	null	5.16607
GSTO1	null	null	null	5.16371
BHLHE22	null	null	null	5.1637
LEPR	null	null	null	5.16186
CALHM2	null	null	null	5.16163
ST3GAL1	null	null	null	5.16025
PDCD2L	null	null	null	5.16016
MCTS1	null	null	null	5.16
CD99L2	null	null	null	5.15925
LPCAT2	null	null	null	5.15733
RRM2	null	null	null	5.15732
CBX4	null	null	null	5.15682
GEMIN6	null	null	null	5.15601
TMEM136	null	null	null	5.15525
IDE	null	null	null	5.15476
NQO2	null	null	null	5.15289
PTGES	null	null	null	5.15204
KRTCAP2	null	null	null	5.15164
EXOSC7	null	null	null	5.1499
FCGR2C	null	null	null	5.1485
NUP98	null	null	null	5.14638
IFITM2	null	null	null	5.1463
RIT1	null	null	null	5.14521
ISG20	null	null	null	5.14353
TMEM237	null	null	null	5.14254
WTAP	null	null	null	5.14147
ADA	null	null	null	5.138
MIF	null	null	null	5.13798
PPIB	null	null	null	5.1377
SGMS2	null	null	null	5.1368
C6orf106	null	null	null	5.13667
GJA1	null	null	null	5.1363
SCLY	null	null	null	5.13307
SEMG1	null	null	null	5.13153
ZBTB47	null	null	null	5.12791
PPOX	null	null	null	5.12727
SLC24A3	null	null	null	5.12669
EGR2	null	null	null	5.1249
SLC25A37	null	null	null	5.12489
IL10	null	null	null	5.12473
TTC26	null	null	null	5.12352
GUCY1B3	null	null	null	5.12119
HOMER1	null	null	null	5.11949
SP5	null	null	null	5.11908
ORAI2	null	null	null	5.11897
CYSLTR1	null	null	null	5.11822
PILRA	null	null	null	5.11774
ELMO2	null	null	null	5.11293
DYNC1LI1	null	null	null	5.11219
CNP	null	null	null	5.11207
ELAVL1	null	null	null	5.11018
CYBA	null	null	null	5.10944
STT3A	null	null	null	5.10755
FHL2	null	null	null	5.10518
GPCPD1	null	null	null	5.10492
2013-09-02	null	null	null	5.10449
LSM10	null	null	null	5.10428
CNPY2	null	null	null	5.10328
ZNF555	null	null	null	5.103
B3GALNT2	null	null	null	5.10202
ODF2	null	null	null	5.1019
R3HDM4	null	null	null	5.1005
C11orf70	null	null	null	5.09944
UTP11L	null	null	null	5.09867
COL15A1	null	null	null	5.09773
COL6A2	null	null	null	5.09723
TC2N	null	null	null	5.0954
WDR35	null	null	null	5.09401
RHBDL3	null	null	null	5.09067
NMB	null	null	null	5.08946
PSMB8	null	null	null	5.08758
C12orf44	null	null	null	5.08684
PPP3R1	null	null	null	5.08551
NLRP7	null	null	null	5.08478
MGP	null	null	null	5.08387
FGF7	null	null	null	5.08379
GPC1	null	null	null	5.08374
BMP6	null	null	null	5.08342
TACSTD2	null	null	null	5.08007
CREM	null	null	null	5.07972
GBP4	null	null	null	5.07925
SLC12A9	null	null	null	5.07903
OAS2	null	null	null	5.07843
EAF2	null	null	null	5.0773
GUSBP11	null	null	null	5.07214
TPM2	null	null	null	5.07177
SLC9A7	null	null	null	5.07064
DTX3L	null	null	null	5.06985
CDH6	null	null	null	5.0693
RFT1	null	null	null	5.06902
HNRNPD	null	null	null	5.06775
GBP5	null	null	null	5.06614
BRK1	null	null	null	5.0642
PTPRE	null	null	null	5.06033
IL18BP	null	null	null	5.0569
HEG1	null	null	null	5.05624
SLC16A2	null	null	null	5.05604
HIAT1	null	null	null	5.05421
NCAPH	null	null	null	5.05379
TLR2	null	null	null	5.05255
MAP9	null	null	null	5.05082
PTPLA	null	null	null	5.0501
RPS6KC1	null	null	null	5.04913
SLAMF8	null	null	null	5.04902
S100A6	null	null	null	5.04891
CHN1	null	null	null	5.04625
GAL	null	null	null	5.0462
ARPP19	null	null	null	5.04587
ATG7	null	null	null	5.04523
CHST15	null	null	null	5.04501
VSIG1	null	null	null	5.04223
MFI2	null	null	null	5.04094
MSRB3	null	null	null	5.04052
FN1	null	null	null	5.04031
APOL4	null	null	null	5.03984
ACVR1	null	null	null	5.03898
IFT27	null	null	null	5.0383
AEN	null	null	null	5.03556
UBE2S	null	null	null	5.03488
FGD5	null	null	null	5.03229
DCUN1D5	null	null	null	5.03139
ZW10	null	null	null	5.0312
PLXND1	null	null	null	5.02923
CLIP1	null	null	null	5.02633
SH3RF3	null	null	null	5.02618
CCSER2	null	null	null	5.02488
POLB	null	null	null	5.02367
PCNX	null	null	null	5.02167
PSMA3	null	null	null	5.01997
SLC16A4	null	null	null	5.01986
ARSI	null	null	null	5.01917
OAZ3	null	null	null	5.01833
EPHX4	null	null	null	5.01784
ADAM19	null	null	null	5.01674
MEDAG	null	null	null	5.0157
PAPSS1	null	null	null	5.0094
TWIST1	null	null	null	5.00911
WNT2B	null	null	null	5.00648
MYADM	null	null	null	5.00625
CETN2	null	null	null	5.00585
ANXA7	null	null	null	5.00575
DDHD1	null	null	null	5.0057
UBA6	null	null	null	5.00344
DPY19L3	null	null	null	5.00343
NLRC4	null	null	null	5.00058
ZCCHC17	null	null	null	4.99917
CTNNAL1	null	null	null	4.99802
TNFSF15	null	null	null	4.99756
ADAMTS5	null	null	null	4.99441
ESAM	null	null	null	4.99345
AMOTL1	null	null	null	4.99278
TCEAL7	null	null	null	4.99247
PTPMT1	null	null	null	4.99235
ICAM2	null	null	null	4.99164
KLHL29	null	null	null	4.99073
C5AR1	null	null	null	4.98997
PCDH12	null	null	null	4.98975
AMPH	null	null	null	4.98669
ATP6V1B2	null	null	null	4.98506
B3GALNT1	null	null	null	4.9848
JMJD4	null	null	null	4.98355
SLCO3A1	null	null	null	4.9826
CELF2	null	null	null	4.98233
SNED1	null	null	null	4.9818
PYCR1	null	null	null	4.98032
SERTAD3	null	null	null	4.97946
LHX6	null	null	null	4.97941
IFIT3	null	null	null	4.97591
SFRP2	null	null	null	4.97552
INTS5	null	null	null	4.97475
PHF21A	null	null	null	4.97431
LDLRAD4	null	null	null	4.97289
CXCL9	null	null	null	4.97233
PDCD1LG2	null	null	null	4.97025
SDCBP	null	null	null	4.96977
GNGT2	null	null	null	4.96905
C4BPA	null	null	null	4.96697
CCL2	null	null	null	4.96684
FCHSD2	null	null	null	4.96401
SYNPO2	null	null	null	4.96339
LSAMP	null	null	null	4.96273
PARP8	null	null	null	4.96039
LMO4	null	null	null	4.96036
ZNF275	null	null	null	4.96014
BCL2A1	null	null	null	4.95899
PREB	null	null	null	4.95852
RSPO3	null	null	null	4.95849
LDB2	null	null	null	4.95583
TNFRSF18	null	null	null	4.95343
LZTS1	null	null	null	4.95181
CCR8	null	null	null	4.95173
GNG8	null	null	null	4.95084
OLFM1	null	null	null	4.94991
SDR16C5	null	null	null	4.94649
CSF2RA	null	null	null	4.94602
B3GALT6	null	null	null	4.94578
INSIG1	null	null	null	4.94507
DICER1	null	null	null	4.94428
PRRX1	null	null	null	4.94369
BATF	null	null	null	4.94347
TK2	null	null	null	4.94186
EIF2S2	null	null	null	4.93437
CCR5	null	null	null	4.93287
IFIT5	null	null	null	4.93282
S100A13	null	null	null	4.93165
SEC13	null	null	null	4.9298
NSDHL	null	null	null	4.92906
POLA2	null	null	null	4.92861
KMO	null	null	null	4.92845
TGFB1I1	null	null	null	4.92785
RTP4	null	null	null	4.92578
SLFN11	null	null	null	4.92542
SGMS1	null	null	null	4.92448
CDK2	null	null	null	4.92382
HDGFRP3	null	null	null	4.92097
NEIL2	null	null	null	4.92063
COPZ2	null	null	null	4.92029
PHC2	null	null	null	4.91967
TSPAN18	null	null	null	4.91908
PTRH1	null	null	null	4.91751
GPT2	null	null	null	4.91749
HFE	null	null	null	4.91579
VAMP5	null	null	null	4.91554
DPM2	null	null	null	4.91439
LOC100130776	null	null	null	4.91204
CENPW	null	null	null	4.91086
G6PD	null	null	null	4.9108
CALD1	null	null	null	4.91037
ZNF469	null	null	null	4.91018
SAMD4A	null	null	null	4.90765
UBE2E2	null	null	null	4.90604
CH25H	null	null	null	4.90539
WNT5A	null	null	null	4.90299
ZNF618	null	null	null	4.90276
KCNJ10	null	null	null	4.90196
UBE2NL	null	null	null	4.90155
ARHGEF3	null	null	null	4.90088
KAL1	null	null	null	4.8969
PPM1H	null	null	null	4.89665
GSTA4	null	null	null	4.8946
PGAM1	null	null	null	4.89325
ANO1	null	null	null	4.89304
BMP8A	null	null	null	4.89284
CSF2	null	null	null	4.88995
GCFC2	null	null	null	4.88927
SEMA4A	null	null	null	4.88844
CLEC4D	null	null	null	4.88778
JMY	null	null	null	4.88644
PNO1	null	null	null	4.88539
FZD2	null	null	null	4.88412
DAPP1	null	null	null	4.88249
APOBEC3G	null	null	null	4.88208
FCER1G	null	null	null	4.88034
FAM20A	null	null	null	4.87999
C11orf75	null	null	null	4.87911
SESTD1	null	null	null	4.87645
C1orf85	null	null	null	4.87632
GPX7	null	null	null	4.87329
TGFB1	null	null	null	4.87311
CDKN2C	null	null	null	4.87254
KDELR2	null	null	null	4.87137
SLC2A1	null	null	null	4.87048
BNIP3	null	null	null	4.86981
STXBP6	null	null	null	4.86954
H2AFY2	null	null	null	4.8685
TMEM167A	null	null	null	4.86667
SLC27A3	null	null	null	4.86561
DNAJC8	null	null	null	4.86518
GABRP	null	null	null	4.86496
SLC5A1	null	null	null	4.86383
ST3GAL5	null	null	null	4.86252
ZNRD1	null	null	null	4.8619
TMEM108	null	null	null	4.86136
EOMES	null	null	null	4.8605
ENG	null	null	null	4.85779
MED31	null	null	null	4.85714
AEBP1	null	null	null	4.85655
TNF	null	null	null	4.85571
TMED2	null	null	null	4.85532
FCAR	null	null	null	4.85451
ACTR1A	null	null	null	4.8538
NAMPT	null	null	null	4.8537
PLSCR1	null	null	null	4.85203
GLDC	null	null	null	4.85121
PXDN	null	null	null	4.85104
TTC7A	null	null	null	4.84863
ZAK	null	null	null	4.84708
AIF1L	null	null	null	4.84096
RASL12	null	null	null	4.83735
TUBB	null	null	null	4.83593
TMEM206	null	null	null	4.83527
UROS	null	null	null	4.83431
NFKBIZ	null	null	null	4.83411
SEC22B	null	null	null	4.83269
SLC39A6	null	null	null	4.83153
USO1	null	null	null	4.83111
MS4A2	null	null	null	4.82963
TMEM248	null	null	null	4.8291
LIN52	null	null	null	4.82525
ARL8A	null	null	null	4.82448
CD180	null	null	null	4.82445
SCG5	null	null	null	4.82418
CYSLTR2	null	null	null	4.82191
ABCA12	null	null	null	4.81996
WNT5B	null	null	null	4.81864
FILIP1	null	null	null	4.81737
F7	null	null	null	4.8148
PLA2G2D	null	null	null	4.81288
EML1	null	null	null	4.81083
NHP2L1	null	null	null	4.81083
QKI	null	null	null	4.81071
SLAMF1	null	null	null	4.80879
RNASE2	null	null	null	4.80867
CX3CL1	null	null	null	4.80633
ERC2	null	null	null	4.80529
C19orf59	null	null	null	4.80307
TOX2	null	null	null	4.80197
AKR1A1	null	null	null	4.80179
BVES	null	null	null	4.80134
TMEM109	null	null	null	4.80104
LCP2	null	null	null	4.80098
MAGEH1	null	null	null	4.80087
MEF2A	null	null	null	4.80061
NCOA7	null	null	null	4.80049
BOC	null	null	null	4.80016
ELK3	null	null	null	4.79812
TNFRSF11B	null	null	null	4.79761
ACACA	null	null	null	4.7963
H1FX	null	null	null	4.79522
CMTM7	null	null	null	4.79321
TNFRSF10B	null	null	null	4.79316
PIK3AP1	null	null	null	4.79288
TP53RK	null	null	null	4.79274
PLXNC1	null	null	null	4.79241
CYR61	null	null	null	4.79239
ZNF70	null	null	null	4.79175
LOC100288432	null	null	null	4.79044
SGPL1	null	null	null	4.79025
COPA	null	null	null	4.78905
SOCS1	null	null	null	4.7887
RAP2A	null	null	null	4.78567
ABCD2	null	null	null	4.78381
LYSMD2	null	null	null	4.78371
FUT4	null	null	null	4.78305
HIVEP3	null	null	null	4.78275
GFPT2	null	null	null	4.78257
MTFR2	null	null	null	4.78027
DPH3	null	null	null	4.77942
LTBP2	null	null	null	4.77772
RAN	null	null	null	4.7777
CCT7	null	null	null	4.77687
DNAJC18	null	null	null	4.77657
TRIB3	null	null	null	4.77439
ZG16B	null	null	null	4.77432
GPR97	null	null	null	4.77225
IQCK	null	null	null	4.77163
RAB39B	null	null	null	4.77096
ZNHIT2	null	null	null	4.77052
PAPPA	null	null	null	4.76945
ARMCX3	null	null	null	4.76903
TSHZ3	null	null	null	4.7663
KIRREL	null	null	null	4.76617
HCST	null	null	null	4.76596
SLC12A8	null	null	null	4.76399
UBLCP1	null	null	null	4.76336
PTK7	null	null	null	4.7625
TXLNA	null	null	null	4.76235
KIAA1467	null	null	null	4.7621
DIRC2	null	null	null	4.75998
PKIA	null	null	null	4.75891
CPA3	null	null	null	4.75713
SAP30	null	null	null	4.75693
B3GNT9	null	null	null	4.7569
DYRK3	null	null	null	4.75684
FAM171B	null	null	null	4.75565
MYO1F	null	null	null	4.7549
ACSL3	null	null	null	4.7541
GLI2	null	null	null	4.75327
CDH2	null	null	null	4.75315
SLC16A14	null	null	null	4.75288
TMEM147	null	null	null	4.75166
IL19	null	null	null	4.75062
PDIA5	null	null	null	4.75035
CCNB1	null	null	null	4.74907
MYOF	null	null	null	4.74846
TFF1	null	null	null	4.74495
ATP11B	null	null	null	4.74368
GPR114	null	null	null	4.74312
DCBLD1	null	null	null	4.7431
PMAIP1	null	null	null	4.74251
NFKBIE	null	null	null	4.74027
RAPH1	null	null	null	4.73962
CXorf36	null	null	null	4.73771
CADPS2	null	null	null	4.73761
SNX18	null	null	null	4.7362
TRIB1	null	null	null	4.73613
PSME1	null	null	null	4.73554
CENPN	null	null	null	4.73528
VARS	null	null	null	4.73485
HOPX	null	null	null	4.73459
NUDT5	null	null	null	4.73394
SNAI3	null	null	null	4.7323
TRIM16	null	null	null	4.7323
CPSF2	null	null	null	4.73166
CLMP	null	null	null	4.73009
AJAP1	null	null	null	4.7296
HK3	null	null	null	4.72824
URB1	null	null	null	4.72811
CNN1	null	null	null	4.72687
LY6E	null	null	null	4.72567
IRF4	null	null	null	4.72523
PPP6R1	null	null	null	4.72506
EIF2B3	null	null	null	4.72444
PTRF	null	null	null	4.72254
SNX10	null	null	null	4.72167
KLRG1	null	null	null	4.72083
HPS5	null	null	null	4.71993
MMRN2	null	null	null	4.71962
POLR3G	null	null	null	4.7185
COL11A1	null	null	null	4.71725
FAM98A	null	null	null	4.71669
NUDT2	null	null	null	4.71473
SLC7A1	null	null	null	4.7143
TMEM104	null	null	null	4.7124
KISS1R	null	null	null	4.71225
CENPI	null	null	null	4.71088
GPX1	null	null	null	4.70849
TSPAN2	null	null	null	4.70694
SAMHD1	null	null	null	4.70677
TMEM57	null	null	null	4.70559
LOC550643	null	null	null	4.70551
BATF2	null	null	null	4.70535
DONSON	null	null	null	4.70357
PLEK	null	null	null	4.70337
LOX	null	null	null	4.7033
DSG4	null	null	null	4.70191
ZEB1	null	null	null	4.70007
PDLIM4	null	null	null	4.69974
MN1	null	null	null	4.69952
SHISA5	null	null	null	4.699
AMMECR1	null	null	null	4.69897
ADAMTS6	null	null	null	4.69742
PREP	null	null	null	4.69706
EMP3	null	null	null	4.69649
EPB41L4A	null	null	null	4.69606
ZCCHC24	null	null	null	4.69543
LRRC20	null	null	null	4.69437
MUCL1	null	null	null	4.69376
TALDO1	null	null	null	4.69313
NEDD1	null	null	null	4.69088
OLFML3	null	null	null	4.69085
SLC7A8	null	null	null	4.69034
ARCN1	null	null	null	4.68953
GJC1	null	null	null	4.68794
SLC36A4	null	null	null	4.68698
HSH2D	null	null	null	4.6862
RNGTT	null	null	null	4.68601
PTPN12	null	null	null	4.6858
CLEC1A	null	null	null	4.68378
ALDH4A1	null	null	null	4.68357
ERC1	null	null	null	4.68317
PTHLH	null	null	null	4.68267
SNX5	null	null	null	4.68161
SFXN3	null	null	null	4.67985
TNFRSF9	null	null	null	4.67612
INTS4	null	null	null	4.67602
RGS5	null	null	null	4.67437
DTYMK	null	null	null	4.67341
ZBED2	null	null	null	4.67317
SH2D2A	null	null	null	4.67291
SIGLEC17P	null	null	null	4.6712
KCNC4	null	null	null	4.6705
ROBO1	null	null	null	4.66987
TMEM163	null	null	null	4.66981
RLIM	null	null	null	4.66899
C3orf55	null	null	null	4.6685
MBD5	null	null	null	4.66529
CYYR1	null	null	null	4.66304
CCR1	null	null	null	4.66258
PSMB3	null	null	null	4.66242
ENKUR	null	null	null	4.66225
IGLL3P	null	null	null	4.65931
MORF4L2	null	null	null	4.65913
CLIP4	null	null	null	4.65726
PAQR4	null	null	null	4.65556
C19orf52	null	null	null	4.65416
ANLN	null	null	null	4.65237
SPP1	null	null	null	4.65122
AHI1	null	null	null	4.64976
FAIM2	null	null	null	4.64968
C2orf70	null	null	null	4.64962
ROBO4	null	null	null	4.64818
MGAT2	null	null	null	4.64707
AASS	null	null	null	4.64561
RBPMS2	null	null	null	4.64551
SRP72	null	null	null	4.64315
CCL18	null	null	null	4.6423
CFI	null	null	null	4.64206
ARHGAP31	null	null	null	4.64198
OSBPL8	null	null	null	4.64187
CD1E	null	null	null	4.64139
TWSG1	null	null	null	4.64103
SLC35A2	null	null	null	4.64099
SPRR1A	null	null	null	4.63993
EIF2S1	null	null	null	4.63982
FGF13	null	null	null	4.63718
TIE1	null	null	null	4.6364
TAF5L	null	null	null	4.63605
ZBTB24	null	null	null	4.63535
CCDC109B	null	null	null	4.63395
TAP1	null	null	null	4.63223
CA8	null	null	null	4.63179
PDGFRL	null	null	null	4.63056
LOH12CR1	null	null	null	4.62677
RND1	null	null	null	4.62392
ZNF488	null	null	null	4.62388
CHAC2	null	null	null	4.62276
GMPS	null	null	null	4.62223
CLEC7A	null	null	null	4.62076
TPST1	null	null	null	4.61954
RPL23	null	null	null	4.61882
DTL	null	null	null	4.61861
CLIP3	null	null	null	4.61731
DCLK1	null	null	null	4.61712
LILRA2	null	null	null	4.61574
HCFC2	null	null	null	4.61414
SDC2	null	null	null	4.61307
RBM28	null	null	null	4.6128
GTSF1	null	null	null	4.61155
NAPG	null	null	null	4.61099
CDH5	null	null	null	4.61011
PAK2	null	null	null	4.60972
EOGT	null	null	null	4.6082
FAM19A5	null	null	null	4.60668
LOC153577	null	null	null	4.60646
BIRC5	null	null	null	4.60593
FAM109B	null	null	null	4.60552
LRRC42	null	null	null	4.60534
HILPDA	null	null	null	4.60515
ACTG2	null	null	null	4.60365
SERTAD4-AS1	null	null	null	4.60039
SLC9B2	null	null	null	4.59993
HLA-DRB6	null	null	null	4.59794
PXDC1	null	null	null	4.59638
LOC100506725	null	null	null	4.5961
PDZD2	null	null	null	4.59604
MAN1A2	null	null	null	4.59592
EMC7	null	null	null	4.59291
CEBPD	null	null	null	4.59076
GLT8D1	null	null	null	4.58999
PHLDB2	null	null	null	4.58968
TTL	null	null	null	4.58911
CLIC3	null	null	null	4.5881
BTN2A2	null	null	null	4.58753
THEMIS2	null	null	null	4.58743
YIPF2	null	null	null	4.58678
CEP72	null	null	null	4.58573
OSTC	null	null	null	4.58431
OTUB2	null	null	null	4.5835
MAPK1	null	null	null	4.58344
EGR3	null	null	null	4.58281
GSTP1	null	null	null	4.58238
GTDC2	null	null	null	4.5809
ZNF521	null	null	null	4.57883
RNASEH1	null	null	null	4.57826
MAP2K1	null	null	null	4.57732
HDC	null	null	null	4.57654
GNG11	null	null	null	4.57597
GABPB1	null	null	null	4.57595
GLCCI1	null	null	null	4.57576
PDGFRB	null	null	null	4.57527
LOC100506860	null	null	null	4.57524
LOC100127940	null	null	null	4.57444
FCGR2A	null	null	null	4.57421
ADAM12	null	null	null	4.57292
FAM83A	null	null	null	4.57171
FAM114A2	null	null	null	4.56991
PSMF1	null	null	null	4.56988
PDZRN4	null	null	null	4.56871
C5orf4	null	null	null	4.56864
LRPAP1	null	null	null	4.5681
DIAPH1	null	null	null	4.56791
HIPK2	null	null	null	4.56559
ATXN10	null	null	null	4.56553
MOXD1	null	null	null	4.56388
LPIN1	null	null	null	4.56372
SH3GLB1	null	null	null	4.56344
COL3A1	null	null	null	4.56328
RASSF8	null	null	null	4.56287
C6orf223	null	null	null	4.55954
FRMPD3	null	null	null	4.5585
MARK4	null	null	null	4.55787
RNF149	null	null	null	4.55782
FANCI	null	null	null	4.55777
GLIS2	null	null	null	4.5556
CHD2	null	null	null	4.55507
TBC1D1	null	null	null	4.55454
ITGB6	null	null	null	4.5542
PTPRG	null	null	null	4.55284
PPP3CA	null	null	null	4.55157
DUSP3	null	null	null	4.55029
GPR124	null	null	null	4.55029
TBC1D16	null	null	null	4.54766
ALDOB	null	null	null	4.54564
HGD	null	null	null	4.54555
SBF1	null	null	null	4.54432
CORO1C	null	null	null	4.54424
GNS	null	null	null	4.54312
TIFA	null	null	null	4.54254
FLJ42709	null	null	null	4.54251
ECT2	null	null	null	4.53914
CLEC2B	null	null	null	4.53884
S100PBP	null	null	null	4.53814
DCTD	null	null	null	4.53813
CTPS1	null	null	null	4.53803
CYP39A1	null	null	null	4.53768
ATP10D	null	null	null	4.53675
KRT80	null	null	null	4.53608
DHCR7	null	null	null	4.53563
SAV1	null	null	null	4.53467
FAM229B	null	null	null	4.53308
SCN8A	null	null	null	4.53287
CLDN18	null	null	null	4.53256
CPD	null	null	null	4.53082
ST8SIA4	null	null	null	4.53055
NME5	null	null	null	4.52974
N6AMT2	null	null	null	4.52971
IPO5	null	null	null	4.52947
NXT1	null	null	null	4.52928
MPDZ	null	null	null	4.52908
FDXACB1	null	null	null	4.52887
KCNK12	null	null	null	4.52823
ARL9	null	null	null	4.52812
FSCN1	null	null	null	4.5276
KLC2	null	null	null	4.52745
KLC1	null	null	null	4.52644
MMP9	null	null	null	4.52267
CXCL10	null	null	null	4.52196
PARK7	null	null	null	4.52151
NSD1	null	null	null	4.52118
XRCC5	null	null	null	4.52059
ADCYAP1	null	null	null	4.51982
TUBA1B	null	null	null	4.51915
KXD1	null	null	null	4.51868
SNRPC	null	null	null	4.51841
ARSJ	null	null	null	4.51661
ORAI3	null	null	null	4.5156
PDE10A	null	null	null	4.51404
TTC40	null	null	null	4.5139
DYX1C1	null	null	null	4.51273
FBLN5	null	null	null	4.51068
CDK15	null	null	null	4.50995
PODXL	null	null	null	4.5097
SKA3	null	null	null	4.50884
MRPL52	null	null	null	4.50811
SRXN1	null	null	null	4.5081
C18orf54	null	null	null	4.50717
OR51E2	null	null	null	4.50675
PDXK	null	null	null	4.5061
UBE2I	null	null	null	4.50582
SDE2	null	null	null	4.50576
HAS1	null	null	null	4.50507
TSPO2	null	null	null	4.50457
CCDC104	null	null	null	4.50454
BRCA2	null	null	null	4.50437
DCLRE1B	null	null	null	4.50406
STEAP4	null	null	null	4.50264
SLC24A1	null	null	null	4.50249
TFEC	null	null	null	4.50217
FAM124A	null	null	null	4.50114
PSMA5	null	null	null	4.50042
ZFP1	null	null	null	4.50025
SERPINB1	null	null	null	4.4994
GPR137B	null	null	null	4.4985
MMP2	null	null	null	4.49759
PIAS2	null	null	null	4.49682
GZMH	null	null	null	4.49651
AHNAK2	null	null	null	4.49482
CDA	null	null	null	4.49434
BLM	null	null	null	4.49354
ATP6V1G1	null	null	null	4.49306
GINS4	null	null	null	4.49301
MAB21L2	null	null	null	4.49098
NBN	null	null	null	4.49022
GATA2	null	null	null	4.48677
MKRN2	null	null	null	4.4864
KIF26B	null	null	null	4.48545
MRFAP1	null	null	null	4.48489
C21orf91	null	null	null	4.48466
PIM3	null	null	null	4.48411
STON1	null	null	null	4.48314
REG3A	null	null	null	4.48137
EPN2	null	null	null	4.48105
ANP32E	null	null	null	4.48103
ELK4	null	null	null	4.48035
DEGS1	null	null	null	4.47954
PSMB5	null	null	null	4.47748
EIF3I	null	null	null	4.47718
CCM2L	null	null	null	4.47602
PARP2	null	null	null	4.47544
RBMS1	null	null	null	4.47487
CTSE	null	null	null	4.47319
SLC38A2	null	null	null	4.47295
EXO1	null	null	null	4.47245
GINS3	null	null	null	4.47242
HIST2H2BE	null	null	null	4.47208
ARPC5L	null	null	null	4.4711
LILRA5	null	null	null	4.46972
TNFRSF10C	null	null	null	4.46964
SYVN1	null	null	null	4.46912
CMKLR1	null	null	null	4.46746
TDRKH	null	null	null	4.46729
TDO2	null	null	null	4.46727
VNN3	null	null	null	4.4672
KIAA0146	null	null	null	4.46682
KLHL5	null	null	null	4.46658
SKP2	null	null	null	4.46593
THSD7A	null	null	null	4.46454
SYNDIG1	null	null	null	4.4632
TRIB2	null	null	null	4.46249
ECM1	null	null	null	4.46184
ATP2B4	null	null	null	4.46123
POTEKP	null	null	null	4.46123
DFNA5	null	null	null	4.4612
RALB	null	null	null	4.46073
PYHIN1	null	null	null	4.45765
P2RY6	null	null	null	4.45689
SH3RF3-AS1	null	null	null	4.45617
NDE1	null	null	null	4.45498
PPP2CA	null	null	null	4.45485
SORCS2	null	null	null	4.45348
CDCA3	null	null	null	4.45306
CPSF3	null	null	null	4.45264
GAPVD1	null	null	null	4.45168
IL11	null	null	null	4.45094
DR1	null	null	null	4.45045
ULBP2	null	null	null	4.45039
SEC61B	null	null	null	4.44925
IP6K3	null	null	null	4.44925
LAP3	null	null	null	4.44835
OSCP1	null	null	null	4.44803
CDK14	null	null	null	4.44672
GJB3	null	null	null	4.44626
PHF5A	null	null	null	4.44395
LAMTOR5	null	null	null	4.44269
FAM20C	null	null	null	4.44266
AREG	null	null	null	4.44222
STYX	null	null	null	4.441
APOL3	null	null	null	4.43887
ZNF526	null	null	null	4.43861
LRFN5	null	null	null	4.43823
FAM122A	null	null	null	4.43772
BCAT1	null	null	null	4.43704
CLINT1	null	null	null	4.43692
MAMLD1	null	null	null	4.4362
PDCL	null	null	null	4.4352
PDE6D	null	null	null	4.43497
MTMR6	null	null	null	4.43489
SLC23A2	null	null	null	4.43349
MBTPS2	null	null	null	4.43325
ZKSCAN5	null	null	null	4.43162
CDC42	null	null	null	4.43026
CD79A	null	null	null	4.42933
PRKACA	null	null	null	4.42865
TFDP1	null	null	null	4.42834
ESR1	null	null	null	4.42739
P2RY13	null	null	null	4.42678
LRRC25	null	null	null	4.42502
METTL1	null	null	null	4.42436
WDR4	null	null	null	4.42188
RARRES2	null	null	null	4.42158
C1S	null	null	null	4.42119
LOC100505839	null	null	null	4.42018
CHRM3	null	null	null	4.41976
GBGT1	null	null	null	4.41935
ECM2	null	null	null	4.4189
EID3	null	null	null	4.41489
ADORA2A	null	null	null	4.4142
PTGDS	null	null	null	4.41234
ALG5	null	null	null	4.41132
AGA	null	null	null	4.41072
ANO6	null	null	null	4.41071
DDIT4L	null	null	null	4.41069
MAP2K3	null	null	null	4.41026
CBFB	null	null	null	4.41017
CDCP1	null	null	null	4.40855
ATG13	null	null	null	4.40726
LANCL2	null	null	null	4.4069
MITF	null	null	null	4.405
SGTB	null	null	null	4.4041
MANBAL	null	null	null	4.40153
AVL9	null	null	null	4.40124
NENF	null	null	null	4.40087
EMR1	null	null	null	4.40026
JUNB	null	null	null	4.39999
BEAN1	null	null	null	4.39996
CCDC117	null	null	null	4.39976
MMP25	null	null	null	4.39967
HLA-G	null	null	null	4.39752
FAM49B	null	null	null	4.3969
LOC100127983	null	null	null	4.3958
RASAL1	null	null	null	4.39572
PSMA1	null	null	null	4.39527
CFP	null	null	null	4.39424
CXXC4	null	null	null	4.39363
LIG3	null	null	null	4.39162
REG1A	null	null	null	4.3903
ERGIC2	null	null	null	4.38886
LOXL1-AS1	null	null	null	4.38704
PSMB4	null	null	null	4.38643
ABCC4	null	null	null	4.386
MKL1	null	null	null	4.38582
SFMBT2	null	null	null	4.38562
SERPINE2	null	null	null	4.38444
GUCY1A3	null	null	null	4.38362
ZNF207	null	null	null	4.38335
PBRM1	null	null	null	4.38227
LYPD1	null	null	null	4.38139
CDKN3	null	null	null	4.38091
SMAD6	null	null	null	4.38033
CCNF	null	null	null	4.3801
PRMT1	null	null	null	4.37938
CRNDE	null	null	null	4.37877
TCF4	null	null	null	4.37812
ALAS2	null	null	null	4.37808
POMP	null	null	null	4.37709
FGFBP1	null	null	null	4.37601
YRDC	null	null	null	4.37567
ODF3B	null	null	null	4.37478
CHPF2	null	null	null	4.37457
NUDT1	null	null	null	4.37425
CHST14	null	null	null	4.37252
SHCBP1	null	null	null	4.37087
GAS7	null	null	null	4.37078
TSSC1	null	null	null	4.36971
SIX4	null	null	null	4.36686
CCL7	null	null	null	4.36601
LOC100132891	null	null	null	4.36516
SLAIN1	null	null	null	4.36412
MCL1	null	null	null	4.36338
MYCN	null	null	null	4.36243
DOK1	null	null	null	4.36232
RAB8B	null	null	null	4.36203
C10orf35	null	null	null	4.36129
C11orf82	null	null	null	4.35999
CCSAP	null	null	null	4.35842
GNA12	null	null	null	4.3576
KLHL7	null	null	null	4.35634
FDPS	null	null	null	4.35501
WDYHV1	null	null	null	4.35496
LRRC8B	null	null	null	4.3546
WNT2	null	null	null	4.35455
MRTO4	null	null	null	4.35368
ADPRHL2	null	null	null	4.35295
ERP44	null	null	null	4.35041
NPC2	null	null	null	4.34991
SLC15A3	null	null	null	4.34946
HAVCR2	null	null	null	4.34943
DNALI1	null	null	null	4.34844
POLD3	null	null	null	4.34609
CD84	null	null	null	4.34475
RNASEH2A	null	null	null	4.34349
NPM1	null	null	null	4.34309
CSRP2	null	null	null	4.34262
SNX20	null	null	null	4.34255
SRGN	null	null	null	4.34194
ITGA2	null	null	null	4.34168
LONP2	null	null	null	4.3415
RCL1	null	null	null	4.34097
SLC18A1	null	null	null	4.34093
ARIH1	null	null	null	4.3405
FLNA	null	null	null	4.34031
C1orf61	null	null	null	4.33976
SEC23B	null	null	null	4.33965
CCDC85B	null	null	null	4.33889
TMEM185B	null	null	null	4.33601
P4HB	null	null	null	4.33394
CCNA2	null	null	null	4.32843
C16orf45	null	null	null	4.32771
FOCAD	null	null	null	4.32362
ENO1	null	null	null	4.32125
CCNH	null	null	null	4.32037
KIF14	null	null	null	4.32019
TCEAL8	null	null	null	4.31964
[truncated: 17,945 more rows]
