# Supplementary material for: Transcriptome Profiling of Human Ulcerative Colitis Mucosa Reveals Altered Expression of Pathways Enriched in Genetic Susceptibility Loci
Source: PLoS One. 2014 May 1;9(5):e96153. doi: 10.1371/journal.pone.0096153 (PMC4006814; doi:10.1371/journal.pone.0096153)
Supplement: Table S3 — Rank list of Planell biopsy data set. (XLSX) [file pone.0096153.s007.xlsx]

## Sheet: Table S3. Planell set rank list
NAME	DESCRIPTION	GENE_SYMBOL	GENE_TITLE	SCORE
LPCAT1	null	null	null	13.639
REG1A	null	null	null	12.6607
KYNU	null	null	null	12.2388
CD55	null	null	null	12.1625
FCGR3B	null	null	null	12.1596
REG1B	null	null	null	12.0219
DAPP1	null	null	null	11.964
GPX8	null	null	null	11.8649
FKBP11	null	null	null	11.6012
SLC6A14	null	null	null	11.4914
KCND3	null	null	null	11.4216
MANF	null	null	null	11.3569
REG3A	null	null	null	11.2577
BACE2	null	null	null	11.2041
LYN	null	null	null	11.1686
CRELD2	null	null	null	11.1586
IFITM3	null	null	null	10.901
DUOXA2	null	null	null	10.6396
CFB	null	null	null	10.4888
PITPNC1	null	null	null	10.4128
CHI3L1	null	null	null	10.2962
IFITM2	null	null	null	10.2784
REG4	null	null	null	10.1109
ADA	null	null	null	10.0979
C4BPB	null	null	null	10.0175
LPIN1	null	null	null	9.9296
CALU	null	null	null	9.88918
CKAP4	null	null	null	9.7999
SRD5A3	null	null	null	9.77953
TCN1	null	null	null	9.73931
SDF2L1	null	null	null	9.73281
HIF1A	null	null	null	9.69986
SPCS3	null	null	null	9.68711
C19orf10	null	null	null	9.65046
CD38	null	null	null	9.62872
S100A11	null	null	null	9.56457
LCN2	null	null	null	9.5584
AGPAT4	null	null	null	9.55069
PDIA6	null	null	null	9.54319
TIMP1	null	null	null	9.52476
TNIP3	null	null	null	9.50098
ANXA5	null	null	null	9.49469
PRDX4	null	null	null	9.4944
SAMD9L	null	null	null	9.49176
MMP3	null	null	null	9.49152
UBE2L6	null	null	null	9.4764
RPN2	null	null	null	9.44989
SLC25A37	null	null	null	9.4184
ERO1L	null	null	null	9.37607
NCF2	null	null	null	9.36289
DERL3	null	null	null	9.3249
B9D1	null	null	null	9.29233
TNFSF13	null	null	null	9.25154
GRK5	null	null	null	9.24459
C2CD4A	null	null	null	9.24263
DRAM1	null	null	null	9.21326
TSTA3	null	null	null	9.20138
CFI	null	null	null	9.19528
PPA1	null	null	null	9.18892
S100A8	null	null	null	9.17394
PFKFB3	null	null	null	9.15464
MMP10	null	null	null	9.08269
SEC13	null	null	null	9.06642
PSME4	null	null	null	9.04836
DNAJC3	null	null	null	9.04478
ARPC1B	null	null	null	9.02817
IL1RN	null	null	null	9.02213
SOCS1	null	null	null	9.00475
ERLEC1	null	null	null	8.99027
CASP1	null	null	null	8.95316
SLCO4A1	null	null	null	8.92912
DNAJB11	null	null	null	8.92136
XBP1	null	null	null	8.91756
PIK3AP1	null	null	null	8.917
MZB1	null	null	null	8.90414
FAM92A1	null	null	null	8.90131
PDIA4	null	null	null	8.85984
ELL2	null	null	null	8.83898
RBPMS	null	null	null	8.83814
ARNTL2	null	null	null	8.80958
INPP1	null	null	null	8.8042
ENTPD1	null	null	null	8.80384
GBP1	null	null	null	8.76155
KDELR3	null	null	null	8.74652
FCRL5	null	null	null	8.74483
CTHRC1	null	null	null	8.74232
SEC14L1	null	null	null	8.73986
GARS	null	null	null	8.7391
AGTRAP	null	null	null	8.7349
SSR3	null	null	null	8.72564
ANXA2	null	null	null	8.70523
CLDN1	null	null	null	8.69785
ANXA1	null	null	null	8.69591
TMC6	null	null	null	8.66511
HSPA5	null	null	null	8.64298
PECAM1	null	null	null	8.63679
DUOX2	null	null	null	8.63395
PDZK1IP1	null	null	null	8.62524
TXNDC15	null	null	null	8.61275
C2	null	null	null	8.61239
AKR1A1	null	null	null	8.59407
PDIA5	null	null	null	8.58245
IGFBP7	null	null	null	8.55823
AQP3	null	null	null	8.53473
USP14	null	null	null	8.53236
MAGED1	null	null	null	8.52581
ISG20	null	null	null	8.52381
ELOVL5	null	null	null	8.51539
LPGAT1	null	null	null	8.51277
ARMCX3	null	null	null	8.51142
FPR1	null	null	null	8.4886
RAB13	null	null	null	8.48026
USO1	null	null	null	8.45746
CD79A	null	null	null	8.44832
CREB3L2	null	null	null	8.44824
NOS2	null	null	null	8.44723
CD274	null	null	null	8.44589
IFITM1	null	null	null	8.44208
CXCL1	null	null	null	8.43081
TGFBI	null	null	null	8.42129
CDC25B	null	null	null	8.41958
ANKRD22	null	null	null	8.41365
TMEM158	null	null	null	8.41354
LOC100505687	null	null	null	8.40204
CD44	null	null	null	8.39893
GALNT2	null	null	null	8.39466
SEC11C	null	null	null	8.3907
SEC22C	null	null	null	8.38581
MLKL	null	null	null	8.36673
SETD7	null	null	null	8.36276
CADM1	null	null	null	8.35771
RAB31	null	null	null	8.35214
PPAPDC1B	null	null	null	8.35205
MMP1	null	null	null	8.32585
IGHD	null	null	null	8.31605
SSR1	null	null	null	8.30045
RAMP3	null	null	null	8.29902
MMP12	null	null	null	8.29201
CPXM1	null	null	null	8.28804
RCN1	null	null	null	8.28425
HM13	null	null	null	8.27693
SRPRB	null	null	null	8.25241
BAG3	null	null	null	8.2485
DNAJC10	null	null	null	8.2357
METTL9	null	null	null	8.23426
GPX7	null	null	null	8.22971
IGKC	null	null	null	8.22763
P4HB	null	null	null	8.22418
POU2AF1	null	null	null	8.21973
FOXQ1	null	null	null	8.20918
S100A9	null	null	null	8.18806
C4BPA	null	null	null	8.18404
IFI16	null	null	null	8.18116
LRP8	null	null	null	8.17479
HLA-DRA	null	null	null	8.16877
SPNS2	null	null	null	8.1671
PPIB	null	null	null	8.16449
CTSK	null	null	null	8.16083
LAX1	null	null	null	8.15765
HLA-DMA	null	null	null	8.14555
GOLT1B	null	null	null	8.13886
WARS	null	null	null	8.13824
MTHFD2	null	null	null	8.12755
UBE2J1	null	null	null	8.12318
HYOU1	null	null	null	8.11924
SLC5A1	null	null	null	8.086
GLRX	null	null	null	8.08575
SRP68	null	null	null	8.08387
RILPL2	null	null	null	8.05774
MNDA	null	null	null	8.05534
JAK2	null	null	null	8.05448
EPS8L1	null	null	null	8.04831
MAD2L2	null	null	null	8.04649
SEC24A	null	null	null	8.03402
DUSP10	null	null	null	8.03396
RASAL1	null	null	null	8.03203
CBR3	null	null	null	8.02766
CNN2	null	null	null	8.02163
CLEC7A	null	null	null	8.01965
TRIM69	null	null	null	8.01853
SURF4	null	null	null	8.0183
TGM2	null	null	null	8.0175
KCNN3	null	null	null	8.01566
IFI30	null	null	null	7.98721
OSBPL3	null	null	null	7.97925
PLXNA1	null	null	null	7.96983
RHOQ	null	null	null	7.95594
GABRP	null	null	null	7.94869
MAP3K5	null	null	null	7.94301
ADAMTS9	null	null	null	7.94042
FUT8	null	null	null	7.93885
SRPR	null	null	null	7.93831
PARP9	null	null	null	7.93612
SEC61B	null	null	null	7.93471
COL6A3	null	null	null	7.92329
PIM2	null	null	null	7.92009
SBNO2	null	null	null	7.91382
CARD16	null	null	null	7.9097
DPY19L1	null	null	null	7.90298
TMEM92	null	null	null	7.88561
SLC38A5	null	null	null	7.88328
COL4A1	null	null	null	7.87693
POLD3	null	null	null	7.86411
LCP2	null	null	null	7.85967
XPOT	null	null	null	7.85789
C1orf122	null	null	null	7.85445
TRIB2	null	null	null	7.84271
CSF2RB	null	null	null	7.82328
IKBIP	null	null	null	7.82311
STAT1	null	null	null	7.81015
AGT	null	null	null	7.8063
KIAA0930	null	null	null	7.78936
RNF145	null	null	null	7.78877
TRIM29	null	null	null	7.78651
PSAT1	null	null	null	7.78319
IGLV1-44	null	null	null	7.77712
SRM	null	null	null	7.77528
SAR1A	null	null	null	7.76718
SLC7A1	null	null	null	7.76084
FAM98A	null	null	null	7.7555
NT5DC2	null	null	null	7.74935
SPINK4	null	null	null	7.74481
LOC96610	null	null	null	7.74246
PREB	null	null	null	7.74238
ZNF697	null	null	null	7.73507
IGLJ3	null	null	null	7.7295
VWF	null	null	null	7.72691
LOC643733	null	null	null	7.70175
PF4	null	null	null	7.686
IL12RB1	null	null	null	7.68554
IGLL3P	null	null	null	7.68495
SIL1	null	null	null	7.67716
ASS1	null	null	null	7.67581
RRM2	null	null	null	7.66862
SLC39A13	null	null	null	7.65621
SERPINB5	null	null	null	7.64999
DERL1	null	null	null	7.64742
PJA1	null	null	null	7.63632
NPM1	null	null	null	7.62753
LEPRE1	null	null	null	7.62249
RPS6KA2	null	null	null	7.61737
PGAM1	null	null	null	7.614
CYYR1	null	null	null	7.6082
ARPC5L	null	null	null	7.60765
PLVAP	null	null	null	7.60717
ITGB2	null	null	null	7.58719
HKDC1	null	null	null	7.5865
ODF3B	null	null	null	7.58597
GNA15	null	null	null	7.58443
ASPHD2	null	null	null	7.58185
PPP2R2A	null	null	null	7.57663
PLEK	null	null	null	7.56796
MSTO1	null	null	null	7.5645
CBFB	null	null	null	7.55564
SERPINA1	null	null	null	7.5542
PNOC	null	null	null	7.54859
DNAJC1	null	null	null	7.54854
TBXAS1	null	null	null	7.54675
PKM	null	null	null	7.54454
PMEPA1	null	null	null	7.54099
DMBT1	null	null	null	7.52834
TCIRG1	null	null	null	7.52688
TPM4	null	null	null	7.51767
CXCL6	null	null	null	7.51345
ERP44	null	null	null	7.51292
PIK3R3	null	null	null	7.5087
CD93	null	null	null	7.5001
IGHG1	null	null	null	7.49253
CD40	null	null	null	7.47702
PSMD14	null	null	null	7.46866
CD74	null	null	null	7.46349
PSMD1	null	null	null	7.45405
IFI6	null	null	null	7.45387
RHOH	null	null	null	7.45015
SLC1A4	null	null	null	7.44836
LIPG	null	null	null	7.44525
GLCCI1	null	null	null	7.44182
SLC6A6	null	null	null	7.43927
THEMIS2	null	null	null	7.43287
CCDC69	null	null	null	7.42917
REXO2	null	null	null	7.423
LATS2	null	null	null	7.41974
SPARC	null	null	null	7.41232
PHTF1	null	null	null	7.40714
FBXO6	null	null	null	7.40444
SLC7A5	null	null	null	7.39702
TNFAIP8	null	null	null	7.39209
CCDC167	null	null	null	7.39128
APLNR	null	null	null	7.38715
MSI2	null	null	null	7.38659
SRP19	null	null	null	7.38442
TMEM184B	null	null	null	7.37342
E2F5	null	null	null	7.36709
PSMC2	null	null	null	7.36258
EMR2	null	null	null	7.3618
STARD4	null	null	null	7.35939
PEA15	null	null	null	7.3581
PGM3	null	null	null	7.35534
GNB5	null	null	null	7.35444
DNAJB9	null	null	null	7.3529
HK1	null	null	null	7.35192
BIRC3	null	null	null	7.34356
LOXL2	null	null	null	7.3392
GSTO1	null	null	null	7.33524
OAS2	null	null	null	7.32732
CASP10	null	null	null	7.31525
UGGT1	null	null	null	7.31357
SLC43A3	null	null	null	7.30569
IGHM	null	null	null	7.2953
SERPINB6	null	null	null	7.28812
IGK@	null	null	null	7.2876
C6orf223	null	null	null	7.28255
KCNE3	null	null	null	7.2817
LMAN1	null	null	null	7.28121
ASCC3	null	null	null	7.27859
RASSF5	null	null	null	7.27811
PELO	null	null	null	7.26938
GLT8D1	null	null	null	7.26864
C1orf216	null	null	null	7.26306
SERPINA3	null	null	null	7.26243
COL15A1	null	null	null	7.23996
HCAR3	null	null	null	7.23606
TRIM27	null	null	null	7.22825
CXorf38	null	null	null	7.22347
FCGR2A	null	null	null	7.21922
TPST2	null	null	null	7.21843
TANK	null	null	null	7.21467
VCP	null	null	null	7.2143
POMP	null	null	null	7.21148
RGS18	null	null	null	7.19857
CD47	null	null	null	7.19802
TTL	null	null	null	7.19776
NNMT	null	null	null	7.19714
SLC7A11	null	null	null	7.19529
KCTD20	null	null	null	7.1937
SRGN	null	null	null	7.19051
DENND3	null	null	null	7.18649
DEFA5	null	null	null	7.18187
SELPLG	null	null	null	7.1764
SSR4	null	null	null	7.17496
SLAMF7	null	null	null	7.17368
CLEC4A	null	null	null	7.17358
NUCB2	null	null	null	7.17168
DNAJA1	null	null	null	7.17036
CHST15	null	null	null	7.16554
TMEM165	null	null	null	7.15945
SORD	null	null	null	7.15601
MARS	null	null	null	7.15482
CCR10	null	null	null	7.15122
IFNAR2	null	null	null	7.1481
CCDC109B	null	null	null	7.14584
PIAS3	null	null	null	7.14186
BLOC1S6	null	null	null	7.14088
PCDH17	null	null	null	7.13848
ZNF275	null	null	null	7.13733
GUSBP11	null	null	null	7.13458
GMDS	null	null	null	7.13178
GMPPA	null	null	null	7.12547
IGHV3-48	null	null	null	7.12258
HAPLN3	null	null	null	7.12165
RGS5	null	null	null	7.11492
IL7R	null	null	null	7.11065
STAT3	null	null	null	7.1012
BNIP3	null	null	null	7.09952
OSTC	null	null	null	7.09437
NUS1	null	null	null	7.09391
LYSMD2	null	null	null	7.09293
ANXA6	null	null	null	7.09164
BLM	null	null	null	7.08678
YIF1A	null	null	null	7.08099
APOL1	null	null	null	7.07827
KLHL6	null	null	null	7.07507
PDXK	null	null	null	7.07451
SLC6A20	null	null	null	7.07119
STOM	null	null	null	7.0588
SP110	null	null	null	7.05847
KMO	null	null	null	7.05621
MCAM	null	null	null	7.05152
ACOT9	null	null	null	7.05034
CXCR2	null	null	null	7.04766
FLT1	null	null	null	7.04262
LRRC8B	null	null	null	7.03514
SRPX2	null	null	null	7.03276
ANXA2P2	null	null	null	7.03205
FCGR2C	null	null	null	7.03039
AP3D1	null	null	null	7.02862
ELTD1	null	null	null	7.01444
EVI2B	null	null	null	7.01248
TLR2	null	null	null	7.01243
IGFBP5	null	null	null	7.00325
TTYH3	null	null	null	7.00283
CTSB	null	null	null	7.00273
PDIA3	null	null	null	7.00165
AP1M1	null	null	null	7.00157
CDH3	null	null	null	7.00114
ROBO1	null	null	null	7.00038
C12orf5	null	null	null	6.99958
UNC5CL	null	null	null	6.99714
CTPS1	null	null	null	6.99506
PGM2L1	null	null	null	6.99419
ME1	null	null	null	6.99265
CATSPERB	null	null	null	6.98844
YARS	null	null	null	6.98536
WDR4	null	null	null	6.98525
SLA	null	null	null	6.97562
PFKP	null	null	null	6.97472
ARL3	null	null	null	6.96946
ACPP	null	null	null	6.96831
GTF2E2	null	null	null	6.96579
SPATS2	null	null	null	6.96477
COL1A2	null	null	null	6.96437
CCL11	null	null	null	6.96112
RAC2	null	null	null	6.95849
KIF21B	null	null	null	6.95758
BID	null	null	null	6.95155
NXPE3	null	null	null	6.94967
GPR126	null	null	null	6.94351
PDPN	null	null	null	6.94106
CSGALNACT1	null	null	null	6.94034
RRP36	null	null	null	6.93664
SERP1	null	null	null	6.93094
SLC35F6	null	null	null	6.92983
FSTL1	null	null	null	6.92915
PRPS1	null	null	null	6.9273
KLHL5	null	null	null	6.92282
BLVRA	null	null	null	6.9203
TRABD	null	null	null	6.91953
SFXN3	null	null	null	6.91629
LRRC8E	null	null	null	6.91281
PHF19	null	null	null	6.90817
PSMB2	null	null	null	6.90643
NAMPT	null	null	null	6.90251
ANGPTL2	null	null	null	6.90131
MESDC2	null	null	null	6.88622
FHL2	null	null	null	6.88109
MAGOHB	null	null	null	6.87494
COL18A1	null	null	null	6.87154
SLC41A1	null	null	null	6.87144
EAF2	null	null	null	6.87082
PARVB	null	null	null	6.86447
MEOX1	null	null	null	6.86333
PLOD1	null	null	null	6.85439
PLEK2	null	null	null	6.84972
CCDC124	null	null	null	6.84888
SEC61A1	null	null	null	6.84726
CEP128	null	null	null	6.83653
TAP1	null	null	null	6.8305
ADAM15	null	null	null	6.82988
ARHGDIB	null	null	null	6.82898
TPK1	null	null	null	6.82282
PLAUR	null	null	null	6.82273
SERPINB8	null	null	null	6.82102
CYTIP	null	null	null	6.82025
FEZ1	null	null	null	6.81366
UBE2F	null	null	null	6.81341
PITPNB	null	null	null	6.81199
BAIAP2L1	null	null	null	6.81189
EIF2S1	null	null	null	6.81023
TRIP12	null	null	null	6.80527
SEC31A	null	null	null	6.80449
CXCL9	null	null	null	6.80332
SYVN1	null	null	null	6.80282
COL1A1	null	null	null	6.8022
PSMA5	null	null	null	6.79808
EIF2S2	null	null	null	6.79373
VSIG1	null	null	null	6.78892
SPAG4	null	null	null	6.78568
MTHFD1L	null	null	null	6.78108
APIP	null	null	null	6.77702
PPM1K	null	null	null	6.77055
PSMB9	null	null	null	6.77024
CHST2	null	null	null	6.76902
STS	null	null	null	6.76494
PSME2	null	null	null	6.76445
KIAA1199	null	null	null	6.76238
CLEC4E	null	null	null	6.76115
VCAN	null	null	null	6.75891
DCTD	null	null	null	6.75115
AGRN	null	null	null	6.75112
PI3	null	null	null	6.7482
FCGR1B	null	null	null	6.74789
S1PR1	null	null	null	6.74726
COPB2	null	null	null	6.74474
C1R	null	null	null	6.744
SELP	null	null	null	6.74322
COPRS	null	null	null	6.7384
ARFGAP3	null	null	null	6.73611
TOP1	null	null	null	6.73316
AQP9	null	null	null	6.73177
TMEM39A	null	null	null	6.73038
HEG1	null	null	null	6.72959
TRAM2	null	null	null	6.72943
ASRGL1	null	null	null	6.72829
STEAP4	null	null	null	6.71937
PLAU	null	null	null	6.71866
STIP1	null	null	null	6.7158
C4orf3	null	null	null	6.71312
MSN	null	null	null	6.71106
RIPK2	null	null	null	6.70515
IRF1	null	null	null	6.70351
PSMA1	null	null	null	6.70074
GRB10	null	null	null	6.70016
ZG16B	null	null	null	6.69906
TMEM45A	null	null	null	6.69794
IL27RA	null	null	null	6.6955
CASP4	null	null	null	6.69256
SEL1L3	null	null	null	6.68801
CDH11	null	null	null	6.68672
CXCL5	null	null	null	6.68456
IDH2	null	null	null	6.68448
SERPINB9	null	null	null	6.683
SAMSN1	null	null	null	6.68173
TOR3A	null	null	null	6.67926
PAQR4	null	null	null	6.67253
RABL5	null	null	null	6.66645
GPR116	null	null	null	6.66377
VAV1	null	null	null	6.66285
GJA1	null	null	null	6.661
SELL	null	null	null	6.65842
ZHX2	null	null	null	6.65736
SLC35B1	null	null	null	6.63894
PGK1	null	null	null	6.63391
FTSJ1	null	null	null	6.6256
CMTM7	null	null	null	6.6237
LMO2	null	null	null	6.61928
NME1	null	null	null	6.61653
CCL24	null	null	null	6.61264
MEI1	null	null	null	6.60982
LST1	null	null	null	6.60743
SDCBP	null	null	null	6.60448
FICD	null	null	null	6.59899
FKBP14	null	null	null	6.59048
APOL2	null	null	null	6.58908
ARMCX6	null	null	null	6.58821
ST3GAL1	null	null	null	6.57963
PML	null	null	null	6.57707
MAGED2	null	null	null	6.57292
PXDN	null	null	null	6.5712
IFIT3	null	null	null	6.5704
SULF2	null	null	null	6.56836
APOBEC3G	null	null	null	6.56419
TCEAL3	null	null	null	6.56333
P2RY8	null	null	null	6.56255
IFI44	null	null	null	6.5587
CTSH	null	null	null	6.5584
DOK3	null	null	null	6.55823
GRB2	null	null	null	6.55601
SERPINB1	null	null	null	6.55453
ZNF281	null	null	null	6.55286
IL3RA	null	null	null	6.55182
HTRA1	null	null	null	6.5446
BAG2	null	null	null	6.54405
LAG3	null	null	null	6.54195
BACE1	null	null	null	6.54113
DDX39A	null	null	null	6.54054
GTSE1	null	null	null	6.53652
HLA-DMB	null	null	null	6.53493
ZBP1	null	null	null	6.5344
CARS	null	null	null	6.53319
TEAD4	null	null	null	6.53234
SLAMF1	null	null	null	6.52645
TMEM214	null	null	null	6.52315
IGLL5	null	null	null	6.51553
TMTC1	null	null	null	6.5145
CCR1	null	null	null	6.51343
SH3TC1	null	null	null	6.51245
DCPS	null	null	null	6.50848
CEP78	null	null	null	6.50739
COL5A2	null	null	null	6.50713
TCF4	null	null	null	6.49793
TMC5	null	null	null	6.49708
MGP	null	null	null	6.49647
LIMS1	null	null	null	6.49483
HYAL2	null	null	null	6.49431
GMFG	null	null	null	6.49274
SRP72	null	null	null	6.49167
FAM167B	null	null	null	6.48877
HIVEP2	null	null	null	6.48499
RABAC1	null	null	null	6.48385
ENG	null	null	null	6.48207
MTDH	null	null	null	6.47516
TNFRSF17	null	null	null	6.47424
PRAF2	null	null	null	6.47314
AKIRIN2	null	null	null	6.47088
PGP	null	null	null	6.46338
SOGA2	null	null	null	6.46322
SAMHD1	null	null	null	6.46202
VNN2	null	null	null	6.46187
MRPL36	null	null	null	6.45926
CHSY1	null	null	null	6.45423
PMP22	null	null	null	6.45134
ENO1	null	null	null	6.45024
CREB3	null	null	null	6.44903
PPIL1	null	null	null	6.44833
CD86	null	null	null	6.4474
FAM49A	null	null	null	6.44194
CHPF	null	null	null	6.43824
IARS	null	null	null	6.43146
HCLS1	null	null	null	6.43009
MFNG	null	null	null	6.42748
LDHB	null	null	null	6.42727
TRIM47	null	null	null	6.42598
VMP1	null	null	null	6.4252
BCL2A1	null	null	null	6.42501
DUSP7	null	null	null	6.42146
ADAM19	null	null	null	6.42139
NLRC5	null	null	null	6.41708
DDIT4	null	null	null	6.41153
FAM46C	null	null	null	6.40873
SSR2	null	null	null	6.40832
LRRC8C	null	null	null	6.407
C12orf23	null	null	null	6.40556
DCUN1D5	null	null	null	6.40459
NOC3L	null	null	null	6.40251
DEGS1	null	null	null	6.39971
FILIP1L	null	null	null	6.39924
DONSON	null	null	null	6.39507
MAP4K4	null	null	null	6.3902
MRAP2	null	null	null	6.38809
ALOX5	null	null	null	6.38118
SHMT2	null	null	null	6.38051
FAM214B	null	null	null	6.36516
FAM49B	null	null	null	6.36514
DEF8	null	null	null	6.36139
APH1B	null	null	null	6.35805
LYPD6B	null	null	null	6.35579
MRPL17	null	null	null	6.34861
SEMA4D	null	null	null	6.34838
WIPF1	null	null	null	6.34723
IL17A	null	null	null	6.34149
KIAA0125	null	null	null	6.33884
CDV3	null	null	null	6.33861
CCR2	null	null	null	6.33855
SH3GLB1	null	null	null	6.33832
FIBIN	null	null	null	6.33825
SNX20	null	null	null	6.33456
ALDH1A2	null	null	null	6.32704
ARMCX2	null	null	null	6.31834
NFKBIZ	null	null	null	6.31829
PPT1	null	null	null	6.31551
TYMP	null	null	null	6.31421
MESDC1	null	null	null	6.31328
GRHL1	null	null	null	6.31256
TRIM22	null	null	null	6.31223
CD53	null	null	null	6.30979
TTLL4	null	null	null	6.30782
APOL3	null	null	null	6.30737
IGLV6-57	null	null	null	6.30396
TUBG1	null	null	null	6.29844
SCD	null	null	null	6.29147
IRAK1	null	null	null	6.28226
WDR54	null	null	null	6.28072
RPL22L1	null	null	null	6.27964
COL3A1	null	null	null	6.27412
ETV7	null	null	null	6.27267
TMEM206	null	null	null	6.27168
ICAM2	null	null	null	6.27052
AGPAT6	null	null	null	6.26836
CDH5	null	null	null	6.26493
RBMS1	null	null	null	6.26036
AARS	null	null	null	6.25145
SLC29A1	null	null	null	6.24985
PODXL	null	null	null	6.24092
LRRC59	null	null	null	6.23553
GTF3A	null	null	null	6.23341
NMT1	null	null	null	6.23114
TMEM173	null	null	null	6.23073
FBXO16	null	null	null	6.227
TIFA	null	null	null	6.22573
PUSL1	null	null	null	6.22399
EYA3	null	null	null	6.21998
TM2D2	null	null	null	6.21612
C19orf66	null	null	null	6.21502
SLFN11	null	null	null	6.21272
FCGR2B	null	null	null	6.20972
TAP2	null	null	null	6.20632
SPARCL1	null	null	null	6.19975
TMEM204	null	null	null	6.19716
IRF9	null	null	null	6.19163
USP48	null	null	null	6.18743
ADPRHL2	null	null	null	6.18162
CCR6	null	null	null	6.17683
PTAFR	null	null	null	6.17477
C11orf24	null	null	null	6.17476
AZGP1	null	null	null	6.17383
GIMAP4	null	null	null	6.17381
LPL	null	null	null	6.17321
RGCC	null	null	null	6.1714
CHST11	null	null	null	6.15772
FEN1	null	null	null	6.1567
NFATC1	null	null	null	6.152
SYK	null	null	null	6.14935
2013-09-06	null	null	null	6.14646
ASPH	null	null	null	6.1409
NID1	null	null	null	6.13386
HSPH1	null	null	null	6.13191
ARHGAP24	null	null	null	6.13051
FNDC3B	null	null	null	6.12727
GBP2	null	null	null	6.12508
ALG5	null	null	null	6.12453
FAM216A	null	null	null	6.11783
SYTL1	null	null	null	6.11715
RAB8B	null	null	null	6.11294
RFTN1	null	null	null	6.11253
BASP1	null	null	null	6.11068
ACTN1	null	null	null	6.10623
ABCC1	null	null	null	6.10563
IPO11	null	null	null	6.10269
SLC16A14	null	null	null	6.10226
IL15RA	null	null	null	6.10149
C1S	null	null	null	6.1004
MORF4L2	null	null	null	6.10014
CMIP	null	null	null	6.09887
CNPY2	null	null	null	6.0951
THY1	null	null	null	6.09425
RTEL1	null	null	null	6.09385
TUBB6	null	null	null	6.09339
ITGAM	null	null	null	6.09128
GLIPR1	null	null	null	6.09025
ART3	null	null	null	6.08721
KPNB1	null	null	null	6.08607
ENTPD7	null	null	null	6.08011
CARD6	null	null	null	6.07571
IL1B	null	null	null	6.07356
WNT5A	null	null	null	6.07237
IDO1	null	null	null	6.07214
PSMB1	null	null	null	6.06486
LMF2	null	null	null	6.06372
MYO1F	null	null	null	6.06148
GORASP2	null	null	null	6.0609
MR1	null	null	null	6.06089
KRT6B	null	null	null	6.06089
SEC24C	null	null	null	6.05982
MCFD2	null	null	null	6.05545
DEFA6	null	null	null	6.05114
SYNGR2	null	null	null	6.05022
TNFRSF10C	null	null	null	6.04796
CEACAM6	null	null	null	6.04673
QKI	null	null	null	6.04451
IRF4	null	null	null	6.04032
TGFBR2	null	null	null	6.03934
ZYX	null	null	null	6.0374
GMPR	null	null	null	6.03735
SERPINE1	null	null	null	6.03671
PSMA3	null	null	null	6.03655
FAM57A	null	null	null	6.02476
FSCN1	null	null	null	6.02432
CLDN2	null	null	null	6.02164
OLFM4	null	null	null	6.02056
PHLDA1	null	null	null	6.01781
CD27	null	null	null	6.01763
IL13RA2	null	null	null	6.01591
KLHL29	null	null	null	6.01394
ALCAM	null	null	null	6.01206
S100A2	null	null	null	6.01149
DAP	null	null	null	6.00528
ALDOB	null	null	null	6.00233
GPT2	null	null	null	6.00101
LDB2	null	null	null	6.00057
LOC100506668	null	null	null	5.9992
BGN	null	null	null	5.99878
TNC	null	null	null	5.99811
PXDC1	null	null	null	5.99444
CPEB4	null	null	null	5.99059
ADAMTS1	null	null	null	5.99049
SH2D3C	null	null	null	5.98839
THBD	null	null	null	5.98832
RAB7L1	null	null	null	5.98769
CHST12	null	null	null	5.98573
TESC	null	null	null	5.97731
SH3PXD2B	null	null	null	5.97279
CXCL10	null	null	null	5.97045
ACBD3	null	null	null	5.96996
LRCH1	null	null	null	5.96947
LY6E	null	null	null	5.96838
TGFB1	null	null	null	5.96704
LAMP3	null	null	null	5.9658
PDLIM4	null	null	null	5.96484
PPM1F	null	null	null	5.96405
CYSLTR1	null	null	null	5.96115
H2AFX	null	null	null	5.95556
CXCR6	null	null	null	5.95418
CYB5R2	null	null	null	5.95405
BCR	null	null	null	5.95114
R3HDM4	null	null	null	5.95035
FBN1	null	null	null	5.94873
PPP1R18	null	null	null	5.94627
GYG1	null	null	null	5.9434
GBP5	null	null	null	5.94248
GZMB	null	null	null	5.94017
COL4A2	null	null	null	5.93948
AVEN	null	null	null	5.93901
SP5	null	null	null	5.93422
CXCL3	null	null	null	5.92566
SLC15A4	null	null	null	5.92535
ST6GALNAC4	null	null	null	5.92453
ASXL1	null	null	null	5.92214
SLC39A6	null	null	null	5.92116
GUK1	null	null	null	5.9211
SND1	null	null	null	5.92042
DARC	null	null	null	5.91892
AIM2	null	null	null	5.9189
RAI1	null	null	null	5.91746
SLAMF6	null	null	null	5.91674
PLEKHS1	null	null	null	5.91614
TIMP3	null	null	null	5.90647
GALE	null	null	null	5.90537
SKIL	null	null	null	5.90497
FXYD5	null	null	null	5.90272
LRG1	null	null	null	5.89785
GNPNAT1	null	null	null	5.89691
TCF3	null	null	null	5.89507
EIF5B	null	null	null	5.89313
TLR8	null	null	null	5.88947
WISP1	null	null	null	5.88735
RNF183	null	null	null	5.88596
UBFD1	null	null	null	5.8836
KRT7	null	null	null	5.88276
LAMC1	null	null	null	5.87952
NDE1	null	null	null	5.87691
MMP7	null	null	null	5.87638
INSC	null	null	null	5.87538
PROK2	null	null	null	5.86945
ANXA3	null	null	null	5.86354
DUSP22	null	null	null	5.86256
CTSC	null	null	null	5.86155
SH3BP5	null	null	null	5.85601
ECM1	null	null	null	5.85555
MAN1A2	null	null	null	5.85284
TAGAP	null	null	null	5.85111
NQO2	null	null	null	5.85057
FZD4	null	null	null	5.84931
DPCD	null	null	null	5.84293
BCL6B	null	null	null	5.84259
PSME1	null	null	null	5.8385
NRD1	null	null	null	5.8373
ACTR3	null	null	null	5.83507
PPP1R16B	null	null	null	5.83502
VOPP1	null	null	null	5.83267
SMAP2	null	null	null	5.82885
DIAPH1	null	null	null	5.82735
HDLBP	null	null	null	5.82525
PSMD12	null	null	null	5.8158
HOMER1	null	null	null	5.81472
TBL2	null	null	null	5.80905
LINC00261	null	null	null	5.80637
CD163	null	null	null	5.8052
CSRP2	null	null	null	5.80216
CSF3R	null	null	null	5.80028
CKLF	null	null	null	5.7997
PNP	null	null	null	5.79949
SHCBP1	null	null	null	5.79878
ADAMTS2	null	null	null	5.79669
GOSR2	null	null	null	5.79592
PARP14	null	null	null	5.79469
FKBP7	null	null	null	5.79423
GPCPD1	null	null	null	5.79227
LAYN	null	null	null	5.79139
PPP6R1	null	null	null	5.79
BST2	null	null	null	5.78778
FYN	null	null	null	5.78699
CEBPB	null	null	null	5.78464
AP2B1	null	null	null	5.78461
CYP4X1	null	null	null	5.78436
VNN1	null	null	null	5.78214
SUB1	null	null	null	5.78192
PLA1A	null	null	null	5.78121
ERG	null	null	null	5.76531
CYB561	null	null	null	5.76515
STX2	null	null	null	5.76464
SCYL1	null	null	null	5.75944
TREM1	null	null	null	5.75689
ATP11B	null	null	null	5.75562
CDC26	null	null	null	5.75081
LILRB2	null	null	null	5.7506
OAS3	null	null	null	5.74949
ORAI2	null	null	null	5.74901
PTPRC	null	null	null	5.74624
ADAMTS5	null	null	null	5.74608
DUSP14	null	null	null	5.74445
PLA2G2A	null	null	null	5.74404
EFEMP2	null	null	null	5.73831
MMRN2	null	null	null	5.73714
TRIM15	null	null	null	5.73632
CXCL11	null	null	null	5.73601
FCN3	null	null	null	5.73544
JAK1	null	null	null	5.72712
CLEC14A	null	null	null	5.72711
NEK6	null	null	null	5.72596
SLC33A1	null	null	null	5.72586
SERPING1	null	null	null	5.72375
CCDC149	null	null	null	5.72258
SP140	null	null	null	5.72233
MMP9	null	null	null	5.72136
SLC17A9	null	null	null	5.72002
LOC100505812	null	null	null	5.71813
EHD2	null	null	null	5.7132
PLA2G16	null	null	null	5.71281
ACSL4	null	null	null	5.71227
VWA1	null	null	null	5.71133
NLRP7	null	null	null	5.70964
EMILIN2	null	null	null	5.70916
MPG	null	null	null	5.70455
PALLD	null	null	null	5.70367
E2F3	null	null	null	5.70265
EMP3	null	null	null	5.69945
RTP4	null	null	null	5.69604
ABHD2	null	null	null	5.6948
LGALS1	null	null	null	5.69271
DKK3	null	null	null	5.69176
TLR1	null	null	null	5.69085
PLS3	null	null	null	5.68701
LUM	null	null	null	5.68532
LRRFIP1	null	null	null	5.68254
SLC38A10	null	null	null	5.67901
SLC35C1	null	null	null	5.67878
ADCY4	null	null	null	5.67569
DENND2D	null	null	null	5.67566
NUDT5	null	null	null	5.67503
RBFOX2	null	null	null	5.66815
EDEM1	null	null	null	5.66699
ASAP1	null	null	null	5.66622
ICAM1	null	null	null	5.66616
HSPA13	null	null	null	5.66534
HPSE	null	null	null	5.66398
CEP19	null	null	null	5.66221
SZRD1	null	null	null	5.65885
ARHGAP25	null	null	null	5.65729
LSS	null	null	null	5.65631
C1orf54	null	null	null	5.65498
MSANTD3	null	null	null	5.65288
CCT5	null	null	null	5.65099
RPL7L1	null	null	null	5.6504
C11orf73	null	null	null	5.64774
RNF213	null	null	null	5.64659
PSMA7	null	null	null	5.64423
RASGRF2	null	null	null	5.64397
PYCR1	null	null	null	5.63745
PIP4K2A	null	null	null	5.63491
SLC15A3	null	null	null	5.63156
QSOX1	null	null	null	5.63042
CCND2	null	null	null	5.62749
DHX36	null	null	null	5.62529
FUCA2	null	null	null	5.62237
GNG11	null	null	null	5.62056
RBM19	null	null	null	5.61645
SLC12A8	null	null	null	5.61606
AGR2	null	null	null	5.61416
BATF	null	null	null	5.61397
GRAMD2	null	null	null	5.61368
FCER1G	null	null	null	5.61269
NINJ2	null	null	null	5.60981
CLPTM1L	null	null	null	5.60975
IFFO1	null	null	null	5.60812
COPB1	null	null	null	5.60122
BET1	null	null	null	5.59956
RASGRP3	null	null	null	5.59763
PTPRG	null	null	null	5.59504
ATP8B2	null	null	null	5.59489
MLH1	null	null	null	5.59181
MMP19	null	null	null	5.59086
C9orf16	null	null	null	5.59035
ROCK1	null	null	null	5.5902
DTD1	null	null	null	5.5897
DUSP4	null	null	null	5.58503
VIM	null	null	null	5.5846
SDR16C5	null	null	null	5.58257
SYNCRIP	null	null	null	5.58193
COL6A1	null	null	null	5.5807
TBC1D16	null	null	null	5.57503
ARL1	null	null	null	5.57488
SPP1	null	null	null	5.56772
BOK	null	null	null	5.56441
CHI3L2	null	null	null	5.56307
LDHA	null	null	null	5.55685
ANXA4	null	null	null	5.55491
MRPL51	null	null	null	5.55488
SRXN1	null	null	null	5.55487
RGS19	null	null	null	5.5536
SELM	null	null	null	5.55248
ERI1	null	null	null	5.55152
C5AR1	null	null	null	5.55007
CEBPD	null	null	null	5.54926
C4orf32	null	null	null	5.54827
JAK3	null	null	null	5.54794
DESI1	null	null	null	5.54686
PLCG2	null	null	null	5.54568
IMPDH1	null	null	null	5.54312
CLTB	null	null	null	5.53896
PDE4B	null	null	null	5.53561
NOP2	null	null	null	5.53064
TMED9	null	null	null	5.53018
TFPI2	null	null	null	5.52967
FCHSD2	null	null	null	5.52811
STK10	null	null	null	5.52799
SFMBT2	null	null	null	5.52534
MAP3K3	null	null	null	5.52417
MINA	null	null	null	5.52239
TRAFD1	null	null	null	5.52042
APCDD1	null	null	null	5.52014
IRAK3	null	null	null	5.51992
IGFLR1	null	null	null	5.5197
CD59	null	null	null	5.51945
NBN	null	null	null	5.51915
SRP54	null	null	null	5.51906
CALR	null	null	null	5.51846
ALKBH6	null	null	null	5.5178
SHH	null	null	null	5.51591
LMCD1	null	null	null	5.51509
NUP62	null	null	null	5.51143
FCN1	null	null	null	5.51006
CALCRL	null	null	null	5.50978
ATXN10	null	null	null	5.50687
MFGE8	null	null	null	5.5066
RHOD	null	null	null	5.50508
SLFN5	null	null	null	5.49948
PTRF	null	null	null	5.49732
ITPRIP	null	null	null	5.4933
TBC1D8	null	null	null	5.49161
LAPTM5	null	null	null	5.48983
FAM127A	null	null	null	5.48949
ELK3	null	null	null	5.4886
DERL2	null	null	null	5.48825
CYB5R3	null	null	null	5.488
BCL6	null	null	null	5.48673
TPBG	null	null	null	5.48667
MAP2K1	null	null	null	5.4843
XDH	null	null	null	5.47666
TNFAIP6	null	null	null	5.47574
STMN3	null	null	null	5.47114
ADAM8	null	null	null	5.47106
GLRX3	null	null	null	5.46786
IL18R1	null	null	null	5.46073
LAMA4	null	null	null	5.45976
LY96	null	null	null	5.45713
COL9A2	null	null	null	5.45416
LYAR	null	null	null	5.45094
IL21R	null	null	null	5.44859
F3	null	null	null	5.44626
CAPN8	null	null	null	5.44593
PGD	null	null	null	5.44387
CENPW	null	null	null	5.43982
GNAI2	null	null	null	5.43772
TIE1	null	null	null	5.4377
PARK7	null	null	null	5.43757
FAM129A	null	null	null	5.43731
TSR1	null	null	null	5.43522
PRKCH	null	null	null	5.43444
PRKCDBP	null	null	null	5.43254
CREM	null	null	null	5.4304
ATOX1	null	null	null	5.42889
ECE2	null	null	null	5.42739
ARF4	null	null	null	5.4265
LYPD5	null	null	null	5.42376
LCP1	null	null	null	5.42349
CYLD	null	null	null	5.42162
PARP1	null	null	null	5.42112
MAP2K3	null	null	null	5.42053
STK3	null	null	null	5.4203
VEGFC	null	null	null	5.41989
MAP3K6	null	null	null	5.41874
F2R	null	null	null	5.41736
DTYMK	null	null	null	5.41284
MRPS15	null	null	null	5.4124
STC1	null	null	null	5.41186
NPC1	null	null	null	5.40925
SYTL3	null	null	null	5.40722
TSPAN4	null	null	null	5.40691
CYBB	null	null	null	5.40661
NFKB2	null	null	null	5.40234
POLR3H	null	null	null	5.4021
MAFB	null	null	null	5.39974
MRFAP1	null	null	null	5.39648
ADPGK	null	null	null	5.39486
NMB	null	null	null	5.39361
PSMB5	null	null	null	5.392
PRUNE2	null	null	null	5.3904
CCL18	null	null	null	5.3852
PLA2G7	null	null	null	5.38387
SLAMF8	null	null	null	5.38035
GIMAP6	null	null	null	5.37736
STXBP1	null	null	null	5.37724
PTRH1	null	null	null	5.37668
ENPP2	null	null	null	5.37636
BBIP1	null	null	null	5.37541
FDPS	null	null	null	5.37493
UBA6	null	null	null	5.37446
IFRD2	null	null	null	5.37409
CD300A	null	null	null	5.36927
TMEM104	null	null	null	5.36858
STAT2	null	null	null	5.36692
CXorf36	null	null	null	5.36453
NUDC	null	null	null	5.36176
VAMP5	null	null	null	5.35998
HLA-DOB	null	null	null	5.35915
NAGK	null	null	null	5.35883
SLC4A11	null	null	null	5.35553
CCNO	null	null	null	5.35286
SEC23B	null	null	null	5.35205
SOD3	null	null	null	5.35192
RDH11	null	null	null	5.35161
GLG1	null	null	null	5.34985
ATP6V1F	null	null	null	5.34933
RHOJ	null	null	null	5.34898
LOC100507507	null	null	null	5.34555
HEATR2	null	null	null	5.34543
IQCG	null	null	null	5.34356
UBE2L3	null	null	null	5.33944
PCOLCE	null	null	null	5.33811
COL12A1	null	null	null	5.33113
RUNX3	null	null	null	5.32955
ZCRB1	null	null	null	5.328
MUC1	null	null	null	5.32734
ECSCR	null	null	null	5.32475
TNFAIP2	null	null	null	5.32424
ENC1	null	null	null	5.32371
B3GALT6	null	null	null	5.32184
PLOD3	null	null	null	5.3213
CHPF2	null	null	null	5.31981
PLXND1	null	null	null	5.31581
GALNT10	null	null	null	5.31267
OAZ3	null	null	null	5.3099
WDR26	null	null	null	5.3096
TRMT112	null	null	null	5.30837
CRTC3	null	null	null	5.30791
SRF	null	null	null	5.3079
APBB1IP	null	null	null	5.3051
MMP2	null	null	null	5.30452
KCNE4	null	null	null	5.29438
SGMS1	null	null	null	5.29322
TUBB	null	null	null	5.29224
CD82	null	null	null	5.29174
CSTA	null	null	null	5.29043
PCSK9	null	null	null	5.28974
ROBO4	null	null	null	5.28777
NCF4	null	null	null	5.28776
MGAT1	null	null	null	5.28562
GIMAP1	null	null	null	5.28249
BTK	null	null	null	5.28017
PLEKHF1	null	null	null	5.27984
ABCB6	null	null	null	5.27749
FPGS	null	null	null	5.27521
CHN1	null	null	null	5.27224
MKI67IP	null	null	null	5.27043
RECQL	null	null	null	5.26358
GPRC5B	null	null	null	5.26189
ALG9	null	null	null	5.2586
ALS2	null	null	null	5.25826
MST1R	null	null	null	5.25719
CFLAR	null	null	null	5.25703
PLIN3	null	null	null	5.25536
MAP4	null	null	null	5.25377
FNDC3A	null	null	null	5.25264
TNPO1	null	null	null	5.24639
GUCY1B3	null	null	null	5.24612
CTLA4	null	null	null	5.24478
MYCBP2	null	null	null	5.24395
STXBP6	null	null	null	5.24305
COQ10A	null	null	null	5.24121
PMM2	null	null	null	5.24035
ROR2	null	null	null	5.23902
PDGFRB	null	null	null	5.2388
DLGAP4	null	null	null	5.23655
CALHM2	null	null	null	5.23482
MICB	null	null	null	5.23221
XAF1	null	null	null	5.22993
SEL1L	null	null	null	5.22925
IGLC1	null	null	null	5.2284
DLC1	null	null	null	5.22808
SHISA5	null	null	null	5.22772
SLC36A4	null	null	null	5.22611
CETN2	null	null	null	5.22537
GLA	null	null	null	5.22485
ST3GAL2	null	null	null	5.22244
IGSF6	null	null	null	5.22139
TECPR1	null	null	null	5.22063
SLC7A6	null	null	null	5.22018
EIF3I	null	null	null	5.21697
TAPBPL	null	null	null	5.21649
CYTH4	null	null	null	5.21596
GNL2	null	null	null	5.21398
S100P	null	null	null	5.21282
FAM26F	null	null	null	5.21205
PPP2R5B	null	null	null	5.21077
LRRC25	null	null	null	5.2103
UTP6	null	null	null	5.20485
ALG2	null	null	null	5.20411
AJUBA	null	null	null	5.20362
LINC00094	null	null	null	5.20024
PIEZO1	null	null	null	5.19998
PTPRM	null	null	null	5.19916
GJA4	null	null	null	5.19757
LOC100130776	null	null	null	5.19608
DIMT1	null	null	null	5.19526
KXD1	null	null	null	5.19147
PARP2	null	null	null	5.19071
TMEM154	null	null	null	5.18996
SEMA4B	null	null	null	5.18958
CXCR3	null	null	null	5.1863
DDOST	null	null	null	5.18603
PILRA	null	null	null	5.18315
PEAR1	null	null	null	5.18095
LOC100507535	null	null	null	5.18089
LSM1	null	null	null	5.18039
PHF21A	null	null	null	5.18016
HSPA12B	null	null	null	5.17702
FANCI	null	null	null	5.17697
ZNF562	null	null	null	5.17641
NCDN	null	null	null	5.17491
ZNFX1	null	null	null	5.17342
SASH3	null	null	null	5.17237
HPCAL1	null	null	null	5.17173
UGGT2	null	null	null	5.17103
APOL4	null	null	null	5.16836
SPHK1	null	null	null	5.16755
UCP2	null	null	null	5.16742
OXCT1	null	null	null	5.16674
CASP5	null	null	null	5.16529
VSNL1	null	null	null	5.16514
TRPS1	null	null	null	5.16399
CCDC86	null	null	null	5.16353
CANX	null	null	null	5.1629
DNAJC2	null	null	null	5.16235
MUC5B	null	null	null	5.16156
FERMT2	null	null	null	5.16152
DOM3Z	null	null	null	5.15927
CD276	null	null	null	5.15902
ARHGEF6	null	null	null	5.15756
PSMC4	null	null	null	5.15721
ATP11A	null	null	null	5.15451
VNN3	null	null	null	5.15441
KIFC3	null	null	null	5.14898
STAT4	null	null	null	5.1488
C10orf128	null	null	null	5.14816
PRRX1	null	null	null	5.14799
CECR1	null	null	null	5.14798
MME	null	null	null	5.14774
FAM83D	null	null	null	5.14603
SERPINF2	null	null	null	5.14438
PLXNC1	null	null	null	5.14423
PPME1	null	null	null	5.1392
RUVBL1	null	null	null	5.13619
DPAGT1	null	null	null	5.13359
CALD1	null	null	null	5.13009
SBF1	null	null	null	5.12835
IFI35	null	null	null	5.12583
HHEX	null	null	null	5.12398
DGKZ	null	null	null	5.12267
CEP112	null	null	null	5.12198
PSMC5	null	null	null	5.1219
PFDN1	null	null	null	5.12083
RFT1	null	null	null	5.12077
MXRA5	null	null	null	5.11944
RHBDD1	null	null	null	5.11914
MALT1	null	null	null	5.11803
GM2A	null	null	null	5.11722
S100A12	null	null	null	5.11516
CD81	null	null	null	5.10992
MPV17	null	null	null	5.10992
LAP3	null	null	null	5.10824
EIF2B3	null	null	null	5.10636
FUT11	null	null	null	5.10542
USP32	null	null	null	5.10409
LOC339803	null	null	null	5.10408
CD99L2	null	null	null	5.10287
ZNRD1	null	null	null	5.10285
RGS14	null	null	null	5.1013
PCNX	null	null	null	5.10021
C16orf93	null	null	null	5.0999
PIK3CD	null	null	null	5.09912
ITGA5	null	null	null	5.09857
FLJ32255	null	null	null	5.09842
KARS	null	null	null	5.09821
S100A16	null	null	null	5.09787
CD97	null	null	null	5.09769
FLJ39051	null	null	null	5.09709
HGF	null	null	null	5.09637
KLHL22	null	null	null	5.09569
CAV1	null	null	null	5.09567
HECW2	null	null	null	5.09509
FAM69A	null	null	null	5.09462
2013-09-09	null	null	null	5.09454
OLFML2B	null	null	null	5.09319
MRPL3	null	null	null	5.09279
TRIP6	null	null	null	5.09212
LILRB1	null	null	null	5.09005
EXT2	null	null	null	5.08748
NDST2	null	null	null	5.08555
C17orf62	null	null	null	5.08541
ZNF259	null	null	null	5.08488
STRAP	null	null	null	5.08445
NOC4L	null	null	null	5.08444
CDC27	null	null	null	5.08331
SNX8	null	null	null	5.07965
DLGAP1-AS1	null	null	null	5.07942
ITPKB	null	null	null	5.07779
BTN2A1	null	null	null	5.0776
RAB23	null	null	null	5.07755
C1QTNF6	null	null	null	5.07557
ACD	null	null	null	5.07527
KLC2	null	null	null	5.07236
GNA12	null	null	null	5.07069
JAM2	null	null	null	5.07033
MRTO4	null	null	null	5.06965
MET	null	null	null	5.06686
EMR3	null	null	null	5.06596
MFSD2A	null	null	null	5.06468
PIM3	null	null	null	5.06281
FAM109B	null	null	null	5.06189
FFAR2	null	null	null	5.0605
TRERF1	null	null	null	5.05944
GPATCH4	null	null	null	5.05942
OSBPL8	null	null	null	5.05559
CCRL1	null	null	null	5.05306
PALMD	null	null	null	5.05248
CHRM3	null	null	null	5.04649
SERPINE2	null	null	null	5.03948
GRINA	null	null	null	5.03855
TNFSF13B	null	null	null	5.03816
RABGAP1L	null	null	null	5.03778
TRAM1	null	null	null	5.03275
PAPD7	null	null	null	5.029
FKBP5	null	null	null	5.02733
SLC16A3	null	null	null	5.02668
CCDC104	null	null	null	5.02486
HLA-DQB1	null	null	null	5.02243
GSDMD	null	null	null	5.02132
FPR2	null	null	null	5.01486
LSM10	null	null	null	5.01463
HAVCR2	null	null	null	5.01404
COL5A1	null	null	null	5.01353
WFS1	null	null	null	5.01331
IMPAD1	null	null	null	5.01325
ITGA2	null	null	null	5.01116
HSP90B1	null	null	null	5.00602
PARP8	null	null	null	5.00588
PLXNA3	null	null	null	5.00295
CYP27B1	null	null	null	5.00192
RBBP8	null	null	null	5.00126
PRKAR2B	null	null	null	5.00053
PTPN1	null	null	null	4.9971
TULP3	null	null	null	4.9958
RWDD2A	null	null	null	4.99494
LARP1	null	null	null	4.99471
EPB41L2	null	null	null	4.99392
PPP4R1	null	null	null	4.99379
LEF1	null	null	null	4.99281
UROD	null	null	null	4.98658
FAM65B	null	null	null	4.98619
PIK3R5	null	null	null	4.98614
GPR110	null	null	null	4.98292
PHACTR1	null	null	null	4.98248
SMOX	null	null	null	4.97799
MAP4K1	null	null	null	4.97548
PDK1	null	null	null	4.975
OTUB2	null	null	null	4.97377
HSD3B7	null	null	null	4.97097
C1orf198	null	null	null	4.97002
NPHP4	null	null	null	4.96976
C3AR1	null	null	null	4.96128
ADAM9	null	null	null	4.95962
CSE1L	null	null	null	4.95809
MSL3	null	null	null	4.95753
KCNK6	null	null	null	4.95599
SULF1	null	null	null	4.9557
LOXL1	null	null	null	4.9538
ADRM1	null	null	null	4.95249
LAIR1	null	null	null	4.95212
SMYD2	null	null	null	4.95201
ARHGAP23	null	null	null	4.95159
CEP164	null	null	null	4.95129
ERO1LB	null	null	null	4.94982
GAPDH	null	null	null	4.94858
TK1	null	null	null	4.94821
SQLE	null	null	null	4.94192
PLEKHB1	null	null	null	4.94135
SHB	null	null	null	4.94097
RNASE6	null	null	null	4.94094
TBK1	null	null	null	4.9408
REG1P	null	null	null	4.94007
AMMECR1	null	null	null	4.93734
PAPSS1	null	null	null	4.93699
BATF2	null	null	null	4.93566
BIRC5	null	null	null	4.93012
KCNJ15	null	null	null	4.92948
SEPN1	null	null	null	4.92939
AEN	null	null	null	4.92938
CD180	null	null	null	4.9287
CCNF	null	null	null	4.92723
TYROBP	null	null	null	4.92592
KDELR2	null	null	null	4.92296
PSMB8	null	null	null	4.91788
FMNL3	null	null	null	4.91775
TDO2	null	null	null	4.9176
PHGDH	null	null	null	4.91752
CXCL2	null	null	null	4.91559
PHKA1	null	null	null	4.91309
SMC4	null	null	null	4.90913
GALK1	null	null	null	4.90872
IFNGR1	null	null	null	4.90806
P2RX5	null	null	null	4.90717
SH3RF3	null	null	null	4.90695
AMPD3	null	null	null	4.90659
NMI	null	null	null	4.9055
HCK	null	null	null	4.90432
RAB24	null	null	null	4.90406
CDK2AP1	null	null	null	4.90179
LOC387895	null	null	null	4.90145
ITGA8	null	null	null	4.90078
DNAJC24	null	null	null	4.90076
IKZF1	null	null	null	4.89872
HID1	null	null	null	4.89612
MIS12	null	null	null	4.89555
CDC45	null	null	null	4.89273
TC2N	null	null	null	4.89223
GUCY1A3	null	null	null	4.8915
FAM65A	null	null	null	4.89122
BTN2A2	null	null	null	4.89074
ALDH3B1	null	null	null	4.89066
PRPF4	null	null	null	4.88963
ANXA2P3	null	null	null	4.88914
ANGPT2	null	null	null	4.888
RNF144B	null	null	null	4.88797
PITPNA	null	null	null	4.88506
TSPAN18	null	null	null	4.88409
KLK12	null	null	null	4.88346
DFFA	null	null	null	4.88249
GIMAP8	null	null	null	4.87997
FBXW7	null	null	null	4.87277
GJA5	null	null	null	4.8725
BET1L	null	null	null	4.86924
SEMA4F	null	null	null	4.86865
AURKB	null	null	null	4.86425
NKX3-1	null	null	null	4.86359
S100B	null	null	null	4.86293
CDC42EP2	null	null	null	4.86277
EHBP1L1	null	null	null	4.86257
METTL1	null	null	null	4.86164
RRP9	null	null	null	4.8604
TM4SF18	null	null	null	4.8594
ERGIC2	null	null	null	4.85878
EGFL7	null	null	null	4.85807
PSMC1	null	null	null	4.85757
DSE	null	null	null	4.85675
IGDCC4	null	null	null	4.85559
LAMC2	null	null	null	4.8555
GPR137B	null	null	null	4.85217
PAX5	null	null	null	4.84837
CEP170	null	null	null	4.84833
ILKAP	null	null	null	4.84716
TTPAL	null	null	null	4.8436
AFAP1L1	null	null	null	4.84343
PPP1R13L	null	null	null	4.84286
ALDH1A3	null	null	null	4.84208
LBH	null	null	null	4.84183
NPHP1	null	null	null	4.84171
PSMD4	null	null	null	4.84149
HNRNPC	null	null	null	4.84097
LIMD2	null	null	null	4.84076
MCTP1	null	null	null	4.83984
FGFR1OP2	null	null	null	4.83831
NFATC3	null	null	null	4.83766
ANGPTL4	null	null	null	4.83726
TFE3	null	null	null	4.83065
ATP2C1	null	null	null	4.83035
NCOA3	null	null	null	4.82922
PUS3	null	null	null	4.82872
YIPF5	null	null	null	4.82824
SPIRE1	null	null	null	4.82777
HLA-E	null	null	null	4.82756
DNAJC8	null	null	null	4.82691
TRIM7	null	null	null	4.82621
HNRNPD	null	null	null	4.82557
KPNA2	null	null	null	4.8254
KIRREL	null	null	null	4.82438
HIP1	null	null	null	4.81758
LRRC8A	null	null	null	4.81742
KDELR1	null	null	null	4.81559
RFX5	null	null	null	4.81376
DENND5A	null	null	null	4.81123
UFD1L	null	null	null	4.8105
TMEM132A	null	null	null	4.81005
IL6ST	null	null	null	4.81001
IPO4	null	null	null	4.8098
CTNNAL1	null	null	null	4.80878
FGF7	null	null	null	4.80808
TRIB3	null	null	null	4.80803
ANKRD36BP2	null	null	null	4.80731
EIF2B2	null	null	null	4.80605
PCDH7	null	null	null	4.80263
SWAP70	null	null	null	4.80136
PPP3CA	null	null	null	4.80085
LHFP	null	null	null	4.80065
C8orf76	null	null	null	4.80041
HK3	null	null	null	4.79682
ATP2A2	null	null	null	4.79678
FGR	null	null	null	4.79481
F2RL2	null	null	null	4.79431
RALGPS2	null	null	null	4.79421
FLI1	null	null	null	4.79258
DOLK	null	null	null	4.79132
MUC12	null	null	null	4.79106
KIAA1551	null	null	null	4.79049
CCNI	null	null	null	4.79042
DNASE1L1	null	null	null	4.78823
RNASEH1	null	null	null	4.78521
CD84	null	null	null	4.7836
SERPINH1	null	null	null	4.78345
RPN1	null	null	null	4.78261
RNF24	null	null	null	4.7813
KCNN4	null	null	null	4.78022
KRTCAP2	null	null	null	4.78012
KCTD21	null	null	null	4.7794
DOCK4	null	null	null	4.77813
CORO1A	null	null	null	4.77794
CRISPLD2	null	null	null	4.77782
P2RY13	null	null	null	4.77763
ATG4A	null	null	null	4.77756
HSD11B1	null	null	null	4.77748
FAIM2	null	null	null	4.77567
HAX1	null	null	null	4.77132
HSPA6	null	null	null	4.77028
FTSJ3	null	null	null	4.76933
MADCAM1	null	null	null	4.76932
SLC50A1	null	null	null	4.76674
VRK2	null	null	null	4.76497
PIH1D1	null	null	null	4.76474
IL33	null	null	null	4.76474
CD72	null	null	null	4.76471
GBP4	null	null	null	4.76257
CLEC2B	null	null	null	4.76221
LINC00520	null	null	null	4.75953
DDX21	null	null	null	4.75896
POLM	null	null	null	4.75838
PLEKHO2	null	null	null	4.75736
EVI2A	null	null	null	4.75415
CLDN12	null	null	null	4.75215
LINC00467	null	null	null	4.7515
AMPD2	null	null	null	4.75104
HK2	null	null	null	4.75008
CSNK1D	null	null	null	4.74993
ITGAX	null	null	null	4.74723
SLC4A2	null	null	null	4.74481
GNB2	null	null	null	4.74324
SERPINB3	null	null	null	4.74233
NME5	null	null	null	4.74109
HGD	null	null	null	4.74097
ARID5A	null	null	null	4.74096
RPS19BP1	null	null	null	4.74076
PARVA	null	null	null	4.73818
PNO1	null	null	null	4.73672
EIF3B	null	null	null	4.73509
IL23A	null	null	null	4.73226
STAP1	null	null	null	4.73168
IL10RA	null	null	null	4.73114
TRAPPC2L	null	null	null	4.7308
MRC1	null	null	null	4.73029
SNN	null	null	null	4.73025
PAFAH1B1	null	null	null	4.72951
SLFN12	null	null	null	4.72898
EIF5A2	null	null	null	4.7252
HES4	null	null	null	4.72325
TXNL1	null	null	null	4.72232
IFNG	null	null	null	4.72124
TRIP13	null	null	null	4.72032
CSGALNACT2	null	null	null	4.71765
TNFSF8	null	null	null	4.71684
GART	null	null	null	4.71496
OLFM1	null	null	null	4.71475
SLC25A22	null	null	null	4.71401
TMX4	null	null	null	4.71391
RAN	null	null	null	4.71275
LIMK1	null	null	null	4.71028
TM9SF1	null	null	null	4.70389
TFEC	null	null	null	4.70283
PTGS1	null	null	null	4.70226
PA2G4	null	null	null	4.70087
HSBP1	null	null	null	4.70078
CENPN	null	null	null	4.6999
CHRDL2	null	null	null	4.69959
C10orf2	null	null	null	4.69771
PHF11	null	null	null	4.69707
GAL	null	null	null	4.69608
PPBP	null	null	null	4.69359
TNFRSF10B	null	null	null	4.69335
SESTD1	null	null	null	4.69325
NCKAP1L	null	null	null	4.69237
CDC25A	null	null	null	4.69143
KIAA0101	null	null	null	4.6898
S1PR3	null	null	null	4.68861
MYO1B	null	null	null	4.68745
IKZF3	null	null	null	4.68624
HAUS2	null	null	null	4.6858
RAP1GDS1	null	null	null	4.68575
GLT8D2	null	null	null	4.68487
CLSPN	null	null	null	4.68149
HSD17B7	null	null	null	4.68032
HLA-DPA1	null	null	null	4.678
IMP4	null	null	null	4.67605
PAFAH1B2	null	null	null	4.6739
KCNJ8	null	null	null	4.67144
HYAL1	null	null	null	4.67126
ARPP19	null	null	null	4.6677
CHST3	null	null	null	4.6663
TFF1	null	null	null	4.66555
INHBA	null	null	null	4.66446
SYT12	null	null	null	4.66434
SLC27A3	null	null	null	4.66343
ARAP2	null	null	null	4.66321
APOL6	null	null	null	4.66075
SELK	null	null	null	4.65691
CAMSAP1	null	null	null	4.65671
DDX19A	null	null	null	4.65588
AIF1	null	null	null	4.65515
POLR2D	null	null	null	4.65504
BFAR	null	null	null	4.65417
PLEKHA2	null	null	null	4.65392
HMGB1	null	null	null	4.65352
ARHGEF3	null	null	null	4.6529
TMEM258	null	null	null	4.64976
NFE2L3	null	null	null	4.64963
BRD2	null	null	null	4.64788
CRYBG3	null	null	null	4.64609
TRPV2	null	null	null	4.64572
AKR1B1	null	null	null	4.64567
DOCK11	null	null	null	4.64519
NUSAP1	null	null	null	4.64472
C11orf82	null	null	null	4.64471
RELA	null	null	null	4.64305
RHBDF2	null	null	null	4.64147
SNTB2	null	null	null	4.64086
AGO2	null	null	null	4.63916
COQ2	null	null	null	4.63809
FAM105B	null	null	null	4.63716
IL2RA	null	null	null	4.63659
OGFOD1	null	null	null	4.63576
CCDC3	null	null	null	4.63567
AEBP1	null	null	null	4.63472
NOP10	null	null	null	4.63361
PNMA1	null	null	null	4.63263
PSMD6	null	null	null	4.63007
CHMP4A	null	null	null	4.62954
UBA7	null	null	null	4.62883
CGREF1	null	null	null	4.62848
NTMT1	null	null	null	4.62834
SLC28A3	null	null	null	4.62784
MORC4	null	null	null	4.62641
GALNT18	null	null	null	4.62575
GYG2	null	null	null	4.62488
ACVR1	null	null	null	4.62296
IRF7	null	null	null	4.6227
TFG	null	null	null	4.62095
NACC2	null	null	null	4.62058
P4HA1	null	null	null	4.62015
AIF1L	null	null	null	4.61916
MLEC	null	null	null	4.61901
WDR55	null	null	null	4.61889
SEC24D	null	null	null	4.61883
GPR4	null	null	null	4.61777
SIRPA	null	null	null	4.61747
SCARA3	null	null	null	4.61738
IL4I1	null	null	null	4.61735
G0S2	null	null	null	4.61631
C22orf29	null	null	null	4.61325
SACS	null	null	null	4.61246
LRRC33	null	null	null	4.61231
ARHGAP30	null	null	null	4.61202
TPRG1	null	null	null	4.61168
KIAA0895	null	null	null	4.61047
TM4SF1	null	null	null	4.60997
KLK11	null	null	null	4.60916
VASH1	null	null	null	4.60856
TCF19	null	null	null	4.60755
IRAK2	null	null	null	4.60737
IQGAP3	null	null	null	4.60736
BNIP3L	null	null	null	4.60348
IFI27L2	null	null	null	4.60146
NRP1	null	null	null	4.60129
C1RL	null	null	null	4.60075
BTN3A1	null	null	null	4.60068
ITSN2	null	null	null	4.5961
GPX2	null	null	null	4.59604
RUNX2	null	null	null	4.59485
SMARCA1	null	null	null	4.59403
ST3GAL5	null	null	null	4.59353
PTP4A3	null	null	null	4.59209
CIRH1A	null	null	null	4.58838
IL1R1	null	null	null	4.58621
MAPKAPK2	null	null	null	4.58595
FAM20C	null	null	null	4.58379
MYO5A	null	null	null	4.58379
ASNS	null	null	null	4.58164
OSM	null	null	null	4.58138
BNC2	null	null	null	4.58102
ELK4	null	null	null	4.58
DCN	null	null	null	4.57851
TPD52L2	null	null	null	4.57813
TNFRSF12A	null	null	null	4.57565
CLEC1A	null	null	null	4.57541
SDC2	null	null	null	4.57477
ARHGAP15	null	null	null	4.57384
CBX2	null	null	null	4.57321
E2F6	null	null	null	4.57254
SH3GL1	null	null	null	4.56997
CNRIP1	null	null	null	4.5695
GPR107	null	null	null	4.56893
MFAP2	null	null	null	4.56785
UBE2H	null	null	null	4.56484
PSMG3	null	null	null	4.56343
TACC3	null	null	null	4.56131
SNRPB2	null	null	null	4.55961
PDLIM7	null	null	null	4.55871
RASSF1	null	null	null	4.55772
DCBLD1	null	null	null	4.55628
CCM2	null	null	null	4.55495
ORC6	null	null	null	4.55463
LOX	null	null	null	4.55403
MIF	null	null	null	4.55136
TUBA4A	null	null	null	4.55063
FOXM1	null	null	null	4.54954
UBA1	null	null	null	4.54913
INHBB	null	null	null	4.54743
HSH2D	null	null	null	4.54699
PHF17	null	null	null	4.54569
FES	null	null	null	4.54361
RARS	null	null	null	4.54333
ADAR	null	null	null	4.54279
KLF7	null	null	null	4.54101
CDCA5	null	null	null	4.54019
COQ6	null	null	null	4.54
AGFG1	null	null	null	4.53959
PPM1M	null	null	null	4.53946
GCNT3	null	null	null	4.53872
ITGAV	null	null	null	4.53699
LDLRAD3	null	null	null	4.53658
LAMB2	null	null	null	4.53583
CD79B	null	null	null	4.53313
BTN3A3	null	null	null	4.53226
KLK10	null	null	null	4.53224
GON4L	null	null	null	4.53212
GCN1L1	null	null	null	4.52976
BCAT1	null	null	null	4.52908
CADPS2	null	null	null	4.52531
PLCB1	null	null	null	4.5217
MYEOV	null	null	null	4.52097
DHCR7	null	null	null	4.51809
S100A3	null	null	null	4.51595
ZAK	null	null	null	4.51582
SNCAIP	null	null	null	4.51537
PSMB10	null	null	null	4.51522
CCT4	null	null	null	4.51429
OSMR	null	null	null	4.51313
CCM2L	null	null	null	4.51303
TK2	null	null	null	4.51023
WNK1	null	null	null	4.50734
C1orf233	null	null	null	4.5054
CX3CL1	null	null	null	4.50408
SMG9	null	null	null	4.50246
TMEM208	null	null	null	4.50146
CEP55	null	null	null	4.50036
LCK	null	null	null	4.50007
ARHGAP9	null	null	null	4.50003
S100A13	null	null	null	4.49307
NOTCH3	null	null	null	4.49239
PLK1	null	null	null	4.49229
COL6A2	null	null	null	4.49202
TAPBP	null	null	null	4.49049
IPO9	null	null	null	4.4899
CR1	null	null	null	4.48945
C15orf39	null	null	null	4.48844
TTC9	null	null	null	4.48679
PTTG1	null	null	null	4.48599
GGCX	null	null	null	4.4819
TMEM109	null	null	null	4.48126
FCRL2	null	null	null	4.47981
WWTR1	null	null	null	4.47958
CRIP2	null	null	null	4.47887
MVD	null	null	null	4.47443
TECPR2	null	null	null	4.47424
SYT11	null	null	null	4.47166
BATF3	null	null	null	4.4702
SERPINF1	null	null	null	4.46874
RANGAP1	null	null	null	4.46819
HMGA1	null	null	null	4.46741
SRGAP2	null	null	null	4.46007
CCSER2	null	null	null	4.46001
FAM65C	null	null	null	4.45752
CSF2RA	null	null	null	4.45661
PPP2R5C	null	null	null	4.45528
CSNK1E	null	null	null	4.45234
MYBL2	null	null	null	4.45105
TPD52L1	null	null	null	4.44868
G6PC3	null	null	null	4.44849
ERVH-6	null	null	null	4.44825
TARS	null	null	null	4.44752
IQCK	null	null	null	4.44741
GTPBP5	null	null	null	4.44731
EFNA2	null	null	null	4.44498
SLC23A2	null	null	null	4.44469
STIM2	null	null	null	4.44424
TXLNA	null	null	null	4.44277
SNX9	null	null	null	4.44145
FAM160B1	null	null	null	4.44003
COLGALT1	null	null	null	4.43885
ZNF189	null	null	null	4.43866
RALB	null	null	null	4.43841
TMEM237	null	null	null	4.4371
DDX56	null	null	null	4.43695
LRRC32	null	null	null	4.43621
CLIC2	null	null	null	4.43435
SHC1	null	null	null	4.43425
IKZF4	null	null	null	4.4332
C9orf114	null	null	null	4.43142
GPR180	null	null	null	4.43025
XPNPEP3	null	null	null	4.42758
GTF3C6	null	null	null	4.42712
SLC2A3	null	null	null	4.42336
MRPL47	null	null	null	4.42292
ZFPM2	null	null	null	4.42145
MOCOS	null	null	null	4.42044
UCHL3	null	null	null	4.41838
PREX1	null	null	null	4.41551
GPR65	null	null	null	4.41495
LAMB1	null	null	null	4.41415
EBF1	null	null	null	4.41302
ACLY	null	null	null	4.41252
CCNT1	null	null	null	4.41035
C9orf116	null	null	null	4.40988
SNRPG	null	null	null	4.40858
FJX1	null	null	null	4.40771
TCTN1	null	null	null	4.40736
LMLN	null	null	null	4.40716
BSPRY	null	null	null	4.4058
SASH1	null	null	null	4.40512
SMOC2	null	null	null	4.40482
ATP13A2	null	null	null	4.40369
FGD5	null	null	null	4.40169
DNAJC18	null	null	null	4.39872
DOCK2	null	null	null	4.39734
TSHZ2	null	null	null	4.39605
EMCN	null	null	null	4.39565
PRMT1	null	null	null	4.39321
FAP	null	null	null	4.39253
UIMC1	null	null	null	4.39217
TRPA1	null	null	null	4.39182
C19orf53	null	null	null	4.39157
EPHB4	null	null	null	4.39084
CSDA	null	null	null	4.38734
TOR4A	null	null	null	4.38447
TRADD	null	null	null	4.38372
SEMG1	null	null	null	4.3829
TEX30	null	null	null	4.37985
EXOSC9	null	null	null	4.37967
CCR7	null	null	null	4.37906
COPZ2	null	null	null	4.37878
RHOG	null	null	null	4.3764
CENPE	null	null	null	4.3761
COPA	null	null	null	4.37374
YIF1B	null	null	null	4.37245
FKBP2	null	null	null	4.37054
ZC3H12A	null	null	null	4.3694
GPR97	null	null	null	4.36786
ARHGDIA	null	null	null	4.3614
DPY19L3	null	null	null	4.36111
SP140L	null	null	null	4.36068
TINF2	null	null	null	4.36046
GJC1	null	null	null	4.36021
KBTBD2	null	null	null	4.36007
MIR4448	null	null	null	4.35803
ORAI1	null	null	null	4.35754
ATP6V1B2	null	null	null	4.35579
LARS2	null	null	null	4.3505
LPXN	null	null	null	4.34864
C1orf162	null	null	null	4.3469
ZNF593	null	null	null	4.34623
C2CD2	null	null	null	4.34565
DAXX	null	null	null	4.34429
POLR3E	null	null	null	4.34387
PLEKHO1	null	null	null	4.34253
R3HDM1	null	null	null	4.34116
CTTN	null	null	null	4.34035
TMEM50B	null	null	null	4.33463
TM6SF1	null	null	null	4.3331
ZCCHC17	null	null	null	4.33137
TNFRSF10A	null	null	null	4.32521
RASSF2	null	null	null	4.32347
MAP1S	null	null	null	4.32277
PAPPA	null	null	null	4.32234
ANP32E	null	null	null	4.32089
RAP2C	null	null	null	4.31983
SPG20	null	null	null	4.31954
TNFRSF9	null	null	null	4.31883
KIAA0226	null	null	null	4.31515
TTC7B	null	null	null	4.31493
CISD2	null	null	null	4.31443
CXCL12	null	null	null	4.3135
GEMIN8	null	null	null	4.31239
JAZF1	null	null	null	4.3107
TMX3	null	null	null	4.31002
IL1RL1	null	null	null	4.31001
PTPRS	null	null	null	4.3088
INSIG1	null	null	null	4.30728
SMARCAL1	null	null	null	4.3066
TRNP1	null	null	null	4.30529
KSR1	null	null	null	4.30513
EHD3	null	null	null	4.30466
PKP4	null	null	null	4.30452
ST5	null	null	null	4.3035
ARHGAP29	null	null	null	4.30261
PWP1	null	null	null	4.30217
FAM83H	null	null	null	4.30156
ITPR1	null	null	null	4.30117
CBL	null	null	null	4.29883
POLB	null	null	null	4.29745
CDK1	null	null	null	4.29586
MIOS	null	null	null	4.29561
GNA14	null	null	null	4.29495
PRR16	null	null	null	4.29395
TMEM163	null	null	null	4.29328
CDKN2C	null	null	null	4.2927
SENP5	null	null	null	4.28959
LRRC41	null	null	null	4.28908
TMED8	null	null	null	4.28717
WAS	null	null	null	4.28216
EFHC1	null	null	null	4.27936
HLX	null	null	null	4.27692
FZD2	null	null	null	4.2764
KCTD11	null	null	null	4.27582
EDNRA	null	null	null	4.2752
SEC22B	null	null	null	4.2749
ATP2B4	null	null	null	4.27485
CNOT6L	null	null	null	4.27432
RIC8A	null	null	null	4.27344
PCGF3	null	null	null	4.27291
GEM	null	null	null	4.27209
MELK	null	null	null	4.27041
DACT1	null	null	null	4.26904
SNX10	null	null	null	4.26765
TDP1	null	null	null	4.26758
C7orf50	null	null	null	4.26755
CFL2	null	null	null	4.26697
SCAMP3	null	null	null	4.26284
SDC1	null	null	null	4.25919
CCDC88A	null	null	null	4.25879
MRGPRF	null	null	null	4.25813
MLPH	null	null	null	4.25779
SLC16A4	null	null	null	4.25508
PTGES	null	null	null	4.25397
SGMS2	null	null	null	4.25336
CELF2	null	null	null	4.25301
AP1S2	null	null	null	4.253
CAV2	null	null	null	4.25253
WDR5	null	null	null	4.25178
GPR176	null	null	null	4.25056
TRPC6	null	null	null	4.24753
TNFSF15	null	null	null	4.24744
MBD4	null	null	null	4.24656
FUT8-AS1	null	null	null	4.24638
PTPN7	null	null	null	4.2454
SHANK3	null	null	null	4.2454
RANGRF	null	null	null	4.24409
JAM3	null	null	null	4.24409
VPS53	null	null	null	4.24397
CORO1C	null	null	null	4.24366
QSOX2	null	null	null	4.24355
CASP8	null	null	null	4.24284
CD80	null	null	null	4.24255
CPA3	null	null	null	4.24089
RHOF	null	null	null	4.23945
SREK1IP1	null	null	null	4.23809
CCT3	null	null	null	4.23663
PAPLN	null	null	null	4.2343
SLCO3A1	null	null	null	4.23416
FAM195B	null	null	null	4.2339
NOD2	null	null	null	4.23163
S100A4	null	null	null	4.23099
FHL5	null	null	null	4.23023
MCM3AP	null	null	null	4.22965
ATP10D	null	null	null	4.22652
EPN2	null	null	null	4.22463
HERPUD1	null	null	null	4.22427
KIT	null	null	null	4.22382
TMED3	null	null	null	4.2203
SLC9B2	null	null	null	4.21827
RTN2	null	null	null	4.21816
FMNL1	null	null	null	4.21728
AGO3	null	null	null	4.21492
STK40	null	null	null	4.20935
PINX1	null	null	null	4.20858
CD34	null	null	null	4.20799
SMIM3	null	null	null	4.20795
KDR	null	null	null	4.20755
GRWD1	null	null	null	4.20578
RAP2A	null	null	null	4.20532
TMEM70	null	null	null	4.20446
TAF9B	null	null	null	4.20443
ZNF267	null	null	null	4.20413
SNRK	null	null	null	4.20258
CDC20	null	null	null	4.20226
[truncated: 17,945 more rows]
