# Supplementary material for: Transcriptome Profiling of Human Ulcerative Colitis Mucosa Reveals Altered Expression of Pathways Enriched in Genetic Susceptibility Loci
Source: PLoS One. 2014 May 1;9(5):e96153. doi: 10.1371/journal.pone.0096153 (PMC4006814; doi:10.1371/journal.pone.0096153)
Supplement: Table S4 — Gene-level overlap between gene expression and GWAS data. Column A lists the genes which are differentially regulated in gene expression in all three data sets (Denson, Olsen, Planell). Column B lists the genes with adjusted P values below 0.05 in meta-analysis. Column C is the intersection between Column A and B. (XLSX) [file pone.0096153.s008.xlsx]

## Sheet: Table S4. GWAS + Expr gene list
Genes signif. In microarray gene expression	Genes signif. In GWAS	Intersect of GWAS and gene expression
A1CF	A4GALT	AARS
AAED1	AADAT	ABAT
AAK1	AARS	ABCB1
AAMDC	AARS2	ABCB6
AARS	AASDH	ABCC3
AASS	ABAT	ABHD5
ABAT	ABCA10	ABLIM3
ABCA11P	ABCA2	ABP1
ABCA12	ABCA5	ACADM
ABCA8	ABCA6	ACADSB
ABCB1	ABCA9	ACO1
ABCB6	ABCB1	ACSL5
ABCC1	ABCB11	ACSS2
ABCC3	ABCB4	ACTB
ABCC6	ABCB6	ACTR2
ABCD3	ABCB7	ACVR1B
ABCE1	ABCB9	ADA
ABCF2	ABCC10	ADCY9
ABCG2	ABCC12	ADH1C
ABHD11	ABCC2	AHCYL1
ABHD15	ABCC3	AK3
ABHD5	ABCC5	ALAD
ABI2	ABCC8	ALCAM
ABLIM2	ABCC9	ALDOB
ABLIM3	ABCG1	AMT
ABP1	ABCG4	ANGPT2
ABR	ABHD5	AP2B1
ACAA1	ABLIM3	AP4B1
ACAD10	ABO	APC
ACADM	ABP1	APLNR
ACADS	ACAA2	APPL1
ACADSB	ACACA	ARF3
ACAT1	ACADL	ARHGAP30
ACE2	ACADM	ARHGEF6
ACLY	ACADSB	ARPC1B
ACO1	ACADVL	ARPC2
ACO2	ACCN1	ARRB2
ACOT11	ACE	ARSG
ACOT8	ACHE	ASAH1
ACOT9	ACO1	ASH1L
ACOX1	ACOT7	ASPA
ACOX2	ACOX3	ASPH
ACP5	ACP6	ATF6
ACPP	ACSL3	ATG4B
ACRBP	ACSL5	ATP2A2
ACSF2	ACSL6	ATP5D
ACSL1	ACSS2	ATP5O
ACSL4	ACTB	ATP6V0E1
ACSL5	ACTN2	ATP6V1C1
ACSM3	ACTN4	ATP6V1F
ACSS2	ACTR1A	AUH
ACTB	ACTR2	AURKA
ACTC1	ACVR1B	B4GALT3
ACTN1	ACVR1C	BACE2
ACTR2	ACVR2B	BCAT2
ACVR1	ACYP1	BCL2L11
ACVR1B	ADA	BDH1
ACVR2A	ADAM10	BDH2
ADA	ADAR	BECN1
ADAM12	ADC	BET1L
ADAM19	ADCY3	BLM
ADAM1A	ADCY5	BRCA2
ADAM8	ADCY7	BRD4
ADAM9	ADCY8	BUB3
ADAMTS1	ADCY9	C1QA
ADAMTS12	ADCYAP1R1	C1QB
ADAMTS2	ADH1B	C2
ADAMTS5	ADH1C	C5AR1
ADAMTS9	ADH4	CA8
ADAMTSL1	ADH5	CACNB3
ADARB1	ADH6	CADM1
ADCY6	ADH7	CALR
ADCY9	ADM2	CALU
ADD3	ADORA1	CANX
ADH1A	ADRA1D	CARD6
ADH1C	ADRA2A	CARD8
ADIRF	ADRA2C	CARS
ADM	ADRB1	CASK
ADPRH	ADSSL1	CASP1
ADRBK2	AES	CASP4
AFAP1L1	AGA	CASP5
AFAP1L2	AGK	CBL
AFF1	AGMAT	CBR3
AFG3L2	AGPAT1	CCL11
AGAP1	AGPAT6	CCL2
AGFG1	AGTR1	CCL20
AGFG2	AGTR2	CCL24
AGO1	AHCYL1	CCL7
AGPAT2	AIM2	CCNB1
AGPAT3	AIRE	CCR1
AGPAT4	AK1	CCR10
AGT	AK2	CCR2
AGTRAP	AK3	CCR5
AGXT2L2	AK3L1	CCT5
AHCYL1	AK5	CD27
AHCYL2	AKR1C2	CD274
AHR	AKR1C3	CD276
AIDA	AKR1C4	CD40
AIF1	AKT1	CD44
AIFM3	AKT1S1	CD59
AK3	ALAD	CD68
AKAP1	ALCAM	CD74
AKIP1	ALDH1B1	CD80
AKIRIN2	ALDH2	CD81
AKR1A1	ALDH3B1	CDC20
AKR1B1	ALDOA	CDC25B
ALAD	ALDOB	CDC6
ALCAM	ALG11	CDH1
ALDH18A1	ALG12	CDH3
ALDH1A2	ALG5	CDH5
ALDH1L2	ALG8	CDKN2C
ALDH4A1	ALKBH3	CDS1
ALDH5A1	ALOX15	CDS2
ALDH7A1	AMDHD2	CEBPA
ALDOB	AMICA1	CEBPB
ALG9	AMPH	CENPE
ALKBH5	AMT	CEP135
ALKBH7	AMY2A	CEP70
ALOX5	AMY2B	CFB
ALPI	ANAPC13	CFTR
ALPL	ANAPC2	CGN
AMACR	ANAPC7	CHDH
AMMECR1	ANGPT1	CHKA
AMN	ANGPT2	CHP2
AMOTL1	AOX1	CHRM3
AMT	AP1B1	CIITA
ANAPC16	AP1M1	CLASP2
ANGPT2	AP1M2	CLDN15
ANGPTL2	AP1S3	CLN3
ANGPTL4	AP2A1	CNTNAP2
ANK1	AP2B1	COL4A2
ANK3	AP2S1	COL6A2
ANKH	AP3B2	COPA
ANKMY2	AP3D1	COX15
ANKRD12	AP3S1	COX4I1
ANKRD13C	AP4B1	COX5A
ANKRD27	AP4M1	COX5B
ANKRD28	APBB1	CPA3
ANKRD44	APC	CPT2
ANKRD9	APEX1	CR1
ANLN	APH1A	CRAT
ANO10	APITD1	CREB3L2
ANO5	APLN	CREM
ANO9	APLNR	CS
ANP32E	APOA1	CSF1
ANTXR1	APOA2	CSF2RB
ANXA1	APOA4	CSF3R
ANXA11	APOA5	CSGALNACT1
ANXA4	APOB	CTLA4
ANXA5	APOC3	CTSA
ANXA6	APP	CTSB
AP1S2	APPL1	CTSC
AP2B1	ARCN1	CTSH
AP4B1	ARF3	CTSK
APBB1IP	ARFGEF2	CTSL1
APBB2	ARFIP2	CUL2
APC	ARHGAP11B	CUL4A
APCDD1	ARHGAP17	CUL7
APH1B	ARHGAP18	CXCL2
API5	ARHGAP19	CXCL3
APIP	ARHGAP22	CXCL5
APLNR	ARHGAP26	CYBA
APLP2	ARHGAP30	CYLD
APOBEC3B	ARHGAP6	CYP3A4
APOBEC3G	ARHGAP9	DAB2
APOC1	ARHGDIG	DARC
APOE	ARHGEF2	DBNL
APOL1	ARHGEF3	DCN
APOL2	ARHGEF6	DDC
APOL3	ARNT	DDOST
APOL4	ARPC1A	DFFA
APOL6	ARPC1B	DGKD
APPL1	ARPC2	DGKQ
APTX	ARPC3	DIAPH3
AQP3	ARPC5	DICER1
AQP8	ARRB2	DOK2
AQP9	ARSA	DSC2
AQR	ARSG	DSE
ARF3	ARTN	DTX4
ARFGAP3	ASAH1	DTYMK
ARHGAP24	ASH1L	DUSP16
ARHGAP25	ASNS	DUSP4
ARHGAP27	ASPA	ECT2
ARHGAP30	ASPH	EDN3
ARHGAP32	ATF2	EDNRA
ARHGAP35	ATF6	EGFR
ARHGAP44	ATG12	EHD4
ARHGDIB	ATG3	EIF3K
ARHGEF12	ATG4B	EIF4G3
ARHGEF15	ATG4D	ELK4
ARHGEF28	ATG5	ELMO1
ARHGEF6	ATIC	ENDOG
ARHGEF7	ATM	ENO1
ARHGEF9	ATP1B1	ENPP1
ARL1	ATP1B2	EPB41
ARL3	ATP2A1	EPN3
ARL4C	ATP2A2	ERBB2
ARL5A	ATP2B3	ERBB3
ARMC8	ATP4A	ESRRA
ARMC9	ATP4B	ETS1
ARMCX2	ATP5D	EXOC6
ARMCX3	ATP5E	FANCD2
ARMCX5	ATP5G2	FANCI
ARNTL2	ATP5L	FAR2
ARPC1B	ATP5O	FBXO6
ARPC2	ATP6V0A1	FBXW2
ARPP19	ATP6V0A4	FBXW7
ARRB1	ATP6V0B	FCER1G
ARRB2	ATP6V0C	FCGR2A
ARRDC4	ATP6V0E1	FCGR2B
ARSB	ATP6V0E2	FCGR2C
ARSD	ATP6V1A	FCGR3B
ARSG	ATP6V1C1	FDFT1
ART3	ATP6V1E1	FDPS
ARV1	ATP6V1F	FEN1
ASAH1	ATP6V1G1	FFAR2
ASAP1	ATP6V1G2	FGF9
ASAP2	ATP6V1G3	FGFR2
ASAP3	ATR	FLNB
ASB13	ATRIP	FMO5
ASCC1	AUH	FOSL2
ASCC3	AURKA	FPR1
ASH1L	AVPR1A	FPR2
ASPA	AXIN2	FSCN1
ASPH	AZI1	FUS
ASPM	AZIN1	FUT8
ASRGL1	B3GALNT1	FYB
ASS1	B3GALT4	FYN
ASTE1	B3GALT5	FZD2
ASXL3	B3GALT6	FZD5
ATAD1	B3GNT2	GAB2
ATAD2	B3GNT3	GABRP
ATF6	B3GNT6	GALM
ATG13	B4GALNT1	GALNT12
ATG4B	B4GALT1	GART
ATG7	B4GALT2	GGT7
ATL3	B4GALT3	GJB1
ATOX1	BACE2	GJD3
ATP10B	BAD	GLRX
ATP10D	BAIAP2	GMPR
ATP11A	BAK1	GNA11
ATP11B	BANF1	GNAS
ATP13A4	BAT1	GNB1
ATP2A2	BBC3	GOT1
ATP2B1	BBOX1	GPR65
ATP2B4	BCAR1	GPX1
ATP2C1	BCAS2	GRB2
ATP2C2	BCAT2	GRB7
ATP5B	BCL10	GRK5
ATP5C1	BCL2	GRK6
ATP5D	BCL2L1	GSS
ATP5F1	BCL2L11	GTF3C2
ATP5G3	BCL9	H2AFX
ATP5O	BDH1	HCK
ATP5SL	BDH2	HDAC8
ATP6	BDKRB1	HERC2
ATP6V0E1	BDKRB2	HGF
ATP6V1B2	BDNF	HHEX
ATP6V1C1	BECN1	HIP1
ATP6V1F	BET1L	HLA-DMA
ATP8A1	BLM	HLA-DMB
ATP8B1	BLOC1S1	HLA-DPA1
ATP8B2	BLVRB	HLA-DQB1
ATP9A	BMP1	HLA-DRA
ATPAF1	BMP4	HNF4A
ATPIF1	BMP7	HNRNPC
ATXN10	BMP8A	HPSE
ATXN7L3B	BRCA2	HSD17B2
AUH	BRD4	ICAM1
AURKA	BRS3	ICAM4
AUTS2	BSG	IFI30
AVL9	BTLA	IFITM1
AVPI1	BUB3	IFNG
AZGP1	C1QA	IFNGR1
B3GNT8	C1QB	IGF1R
B4GALT3	C1QBP	IL10RA
B9D1	C1QC	IL11RA
BACE1	C2	IL15RA
BACE2	C3	IL18R1
BAG2	C4A	IL1R1
BAHD1	C4B	IL23A
BASP1	C5	IL2RA
BATF	C5AR1	IL6R
BATF2	C6	IL6ST
BBIP1	C7	IMPDH1
BBS1	C9	IQSEC1
BCAT1	CA14	ITCH
BCAT2	CA5A	ITGA11
BCL2A1	CA8	ITGA4
BCL2L11	CABIN1	ITGA8
BCL2L14	CACNA1C	ITGAM
BCL2L15	CACNA1F	ITGAX
BCL6	CACNA1G	ITGB2
BCL9L	CACNA1H	ITPK1
BCR	CACNA1S	ITPKA
BDH1	CACNA2D2	ITPR1
BDH2	CACNA2D4	JAK2
BEAN1	CACNB1	JUND
BECN1	CACNB3	KARS
BEND7	CACNB4	KDELR2
BEST2	CACNG1	KDELR3
BET1	CACNG3	KDR
BET1L	CADM1	KIT
BGN	CADM2	KMO
BHLHE40	CADM3	LAMA4
BICC1	CALCR	LAMB1
BICD1	CALM2	LAMC1
BIRC3	CALM3	LAMP1
BIRC5	CALML6	LARS
BLCAP	CALR	LCP2
BLM	CALU	LPCAT1
BLOC1S3	CAMK1G	LPCAT2
BLOC1S6	CAMK2A	LPL
BLVRA	CAMK2B	LRRK2
BMP2K	CAMK2G	LSS
BMP6	CAMP	LYN
BMP8B	CANX	MAD2L2
BMPR2	CARD11	MADCAM1
BMS1P6	CARD6	MAFK
BNC2	CARD8	MAGI1
BNIP3	CARD9	MAGI2
BNIP3L	CARS	MAGI3
BPTF	CARS2	MALT1
BRCA2	CASK	MAML2
BRD4	CASP1	MAN1A2
BRPF3	CASP2	MANBA
BST2	CASP3	MAP3K3
BTBD3	CASP4	MAP3K8
BTBD7	CASP5	MAP4K4
BTBD9	CASP8AP2	MAPK1
BTG3	CASP9	MAPK9
BTK	CAT	MAPKAPK2
BTN2A2	CAV3	ME1
BTN3A1	CBL	MED23
BTN3A2	CBLB	MFSD8
BTN3A3	CBR1	MGAT4B
BUB1	CBR3	MICB
BUB1B	CBS	MIF
BUB3	CCDC12	MKNK2
C10orf12	CCK	MLX
C10orf128	CCKAR	MMP9
C11orf30	CCKBR	MPL
C11orf31	CCL1	MPST
C11orf54	CCL11	MPV17
C11orf58	CCL13	MUTYH
C11orf73	CCL19	NADK
C11orf92	CCL2	NADSYN1
C11orf96	CCL20	NAMPT
C12orf23	CCL21	NCF2
C12orf73	CCL24	NCOA3
C14orf132	CCL26	NDST2
C14orf159	CCL27	NEU4
C14orf169	CCL5	NF1
C14orf2	CCL7	NFIB
C16orf45	CCL8	NLN
C17orf85	CCNB1	NLRC4
C19orf10	CCND1	NNMT
C19orf59	CCNH	NOTCH3
C1GALT1	CCNO	NPY1R
C1GALT1C1	CCR1	NR5A2
C1orf106	CCR10	NRP1
C1orf115	CCR2	NSMAF
C1orf131	CCR3	NUP62
C1orf172	CCR4	OCLN
C1orf21	CCR5	OGDH
C1orf210	CCR6	OPN3
C1orf216	CCR7	OSM
C1orf226	CCT3	OSMR
C1orf54	CCT4	OXCT1
C1QA	CCT5	P4HA1
C1QB	CCT7	PAFAH1B1
C1R	CD160	PAG1
C1RL	CD19	PAPOLG
C1S	CD2	PARVB
C2	CD200	PCBP1
C20orf112	CD226	PCSK1
C21orf33	CD244	PDCD1LG2
C22orf39	CD27	PDCD6IP
C2CD2L	CD274	PDE4C
C2CD4A	CD276	PDGFRB
C2orf68	CD28	PDIA3
C2orf72	CD2BP2	PDZK1
C2orf82	CD33	PECAM1
C2orf88	CD37	PF4
C3AR1	CD40	PFKFB3
C4BPA	CD40LG	PFKP
C4BPB	CD44	PGF
C4orf29	CD48	PGM1
C4orf3	CD5	PGM3
C5AR1	CD59	PHKA1
C5orf15	CD6	PHKA2
C5orf30	CD63	PHYH
C5orf4	CD68	PI3
C5orf56	CD74	PI4KB
C5orf63	CD80	PIGP
C6orf106	CD81	PIK3C3
C6orf136	CD8A	PIK3R1
C6orf223	CD8B	PINK1
C6orf89	CDA	PIWIL2
C7orf10	CDC16	PLA2G2A
C8orf33	CDC20	PLAU
C8orf59	CDC25A	PLAUR
C9orf16	CDC25B	PLD3
C9orf24	CDC34	PLEK
C9orf40	CDC40	PLXNB1
CA1	CDC5L	PNOC
CA12	CDC6	POLR1C
CA2	CDC7	POLR2D
CA7	CDH1	PPBP
CA8	CDH10	PPID
CAB39	CDH15	PPM1B
CAB39L	CDH3	PPP1R1B
CACFD1	CDH5	PPP1R3B
CACNA1D	CDH6	PPP2R2A
CACNB3	CDK2	PPP2R5C
CADM1	CDK2AP1	PRDX6
CALCOCO2	CDK4	PREX1
CALCRL	CDK5R1	PRKAA1
CALD1	CDK5RAP2	PRKAB1
CALHM2	CDK6	PRKAB2
CALR	CDK7	PRKAG1
CALU	CDKN1B	PRKAR1A
CAMK1D	CDKN2C	PRKAR2A
CAMK2D	CDKN2D	PRKCI
CAMK2N1	CDO1	PROK2
CAMTA1	CDS1	PRPF6
CAND1	CDS2	PSAT1
CANX	CEBPA	PSD3
CAPN13	CEBPB	PSMA2
CAPN2	CENPE	PSMA4
CAPN5	CENPH	PSMA5
CAPN6	CENPO	PSMA7
CAPRIN1	CEP110	PSMB4
CARD14	CEP135	PSMB8
CARD16	CEP192	PSMB9
CARD6	CEP250	PSMC2
CARD8	CEP63	PSMD1
CARHSP1	CEP70	PSMD4
CARS	CEP72	PTAFR
CASC5	CEP76	PTGS1
CASK	CEP78	PTPLB
CASP1	CER1	PTPN11
CASP10	CES1	PTPN13
CASP4	CES7	PTPRF
CASP5	CFB	PTPRM
CASP8	CFD	PTRF
CATSPERB	CFH	PTTG1
CAV1	CFL1	PVR
CBFB	CFL2	QARS
CBL	CFTR	QPRT
CBLC	CGA	RAB11A
CBR3	CGN	RAB11FIP4
CBR3-AS1	CHD8	RAB31
CBX2	CHDH	RAB5A
CBX4	CHEK1	RAC2
CC2D1A	CHIT1	RAMP2
CCDC104	CHKA	RAPGEF4
CCDC109B	CHKB	RASGRP3
CCDC115	CHMP1B	RASSF1
CCDC13	CHMP4C	RASSF5
CCDC167	CHMP6	RBKS
CCDC3	CHP	RBM17
CCDC64B	CHP2	RBM22
CCDC69	CHRM2	RBM8A
CCDC71L	CHRM3	REG1A
CCDC86	CHRNA2	RFT1
CCDC88A	CHRNA3	RFX5
CCDC88C	CHRNA5	RHOH
CCDC90A	CHRNB2	RHOJ
CCHCR1	CHRNB4	RIPK2
CCL11	CHRND	RIT1
CCL18	CHRNG	RNASEH2A
CCL2	CHST6	RND1
CCL20	CHSY1	RPL22L1
CCL24	CHSY3	RPL26L1
CCL4	CIITA	RPS6KA2
CCL7	CISH	RTN4
CCM2L	CKMT1A	SAR1B
CCNA2	CKMT1B	SCAP
CCNB1	CKS1B	SDC1
CCNB1IP1	CLASP2	SEC11C
CCND2	CLDN15	SEC24A
CCNI	CLDN20	SEC62
CCNJL	CLDN22	SELP
CCNL1	CLDN7	SEMA4A
CCNT2	CLN3	SEMA4D
CCNY	CLTC	SEMA5A
CCR1	CMAS	SEMA6D
CCR10	CNGA4	SEPHS2
CCR2	CNGB1	SERPINA1
CCR5	CNOT1	SERPINB6
CCSER2	CNOT7	SERPINE1
CCT5	CNTF	SETD8
CD163	CNTN2	SLC13A2
CD164	CNTNAP1	SLC15A3
CD180	CNTNAP2	SLC15A4
CD27	COASY	SLC16A1
CD274	COL11A1	SLC19A1
CD276	COL11A2	SLC19A3
CD300A	COL17A1	SLC1A3
CD300LF	COL4A2	SLC1A4
CD34	COL4A3BP	SLC20A2
CD38	COL6A2	SLC23A1
CD4	COL9A2	SLC23A2
CD40	COMP	SLC24A6
CD44	COPA	SLC26A3
CD47	COX15	SLC26A6
CD53	COX4I1	SLC28A3
CD55	COX4I2	SLC29A1
CD59	COX5A	SLC35D1
CD68	COX5B	SLC36A1
CD74	COX6B2	SLC39A4
CD79A	COX6C	SLC39A5
CD80	COX8C	SLC46A1
CD81	CP	SLC5A1
CD82	CP110	SLC6A19
CD84	CPA3	SLC9A2
CD86	CPLX1	SLC9A8
CD93	CPS1	SLK
CDC14A	CPSF1	SMAD2
CDC14B	CPT1B	SMAD4
CDC20	CPT1C	SMAD7
CDC25B	CPT2	SMOX
CDC27	CR1	SMURF1
CDC42BPA	CRAT	SNCAIP
CDC42EP2	CREB3	SNRPC
CDC42SE2	CREB3L2	SNRPD2
CDC6	CREB3L3	SNX13
CDCA2	CREM	SOCS1
CDCA3	CRHR1	SPAG9
CDCA8	CRKL	SPRED2
CDH1	CROT	SRGAP2
CDH11	CS	SRP54
CDH17	CSE1L	SRPRB
CDH3	CSF1	SSR1
CDH5	CSF2	SSR2
CDHR1	CSF2RB	SSTR1
CDHR5	CSF3	SSTR2
CDIPT	CSF3R	ST3GAL2
CDK1	CSGALNACT1	STAM2
CDK12	CSK	STAT1
CDK13	CSNK1A1L	STAT2
CDK15	CSNK1G2	STAT3
CDK18	CSNK2A1	STAT4
CDKL1	CSNK2B	STK11
CDKN1C	CSTF1	STS
CDKN2B	CSTF3	STT3A
CDKN2B-AS1	CTF1	SULT1A1
CDKN2C	CTH	SULT1A2
CDKN3	CTLA4	SUPT4H1
CDS1	CTNNA2	TAGAP
CDS2	CTNNA3	TANK
CDV3	CTNNBIP1	TAP1
CDX2	CTNS	TAP2
CEACAM1	CTSA	TCF3
CEACAM6	CTSB	TEP1
CEBPA	CTSC	TGFB1
CEBPB	CTSD	TGFBR1
CEBPD	CTSH	THBS1
CEBPG	CTSK	THRA
CECR1	CTSL1	THRB
CELF2	CTSL2	THY1
CELF6	CTSS	TIMP1
CENPE	CTSW	TIMP3
CENPI	CTSZ	TJP3
CENPN	CTTN	TLN1
CENPV	CUL1	TLN2
CENPW	CUL2	TLR1
CEP112	CUL3	TLR4
CEP128	CUL4A	TLR8
CEP135	CUL7	TMEM173
CEP170	CX3CR1	TNFRSF18
CEP19	CXCL12	TNFRSF4
CEP350	CXCL16	TNFSF13
CEP55	CXCL2	TNFSF13B
CEP70	CXCL3	TNFSF8
CEP95	CXCL5	TPX2
CERS6	CXCR4	TRIP6
CES2	CXCR5	TSTA3
CES3	CXCR7	TUBB
CETN2	CYB5A	TYMP
CFB	CYBA	TYMS
CFDP1	CYLD	TYROBP
CFI	CYP11A1	UBE2B
CFLAR	CYP17A1	UBE2D3
CFP	CYP19A1	UBE2L3
CFTR	CYP1A1	UBE2N
CGN	CYP1A2	UBE2Q1
CHAC1	CYP21A2	UCKL1
CHAD	CYP26A1	UGT2B28
CHCHD10	CYP26C1	ULK3
CHCHD7	CYP27B1	UROD
CHD2	CYP2A6	VAMP1
CHD7	CYP2A7	VAPA
CHD9	CYP2C19	VDR
CHDH	CYP2C8	VEGFC
CHI3L1	CYP2C9	VHL
CHKA	CYP2S1	VIM
CHMP4B	CYP2U1	VNN1
CHN1	CYP3A4	VNN2
CHN2	CYP3A43	VPS36
CHP1	CYP46A1	VPS37A
CHP2	CYP4A11	VPS37B
CHPT1	CYP4A22	VWF
CHRDL2	CYSLTR2	WAS
CHRM3	DAB2	WISP1
CHRNA1	DAD1	WNT5A
CHST11	DAG1	XPO1
CHST12	DAGLA	XPO5
CHST13	DAGLB	YKT6
CHST15	DAK	ZWILCH
CHST2	DAO
CHST3	DAPK1
CIAO1	DARC
CIAPIN1	DBH
CIITA	DBNL
CINP	DCC
CISD2	DCI
CISD3	DCN
CIZ1	DCP1B
CKAP2	DCTD
CKB	DCTN2
CKLF	DCTN3
CKS2	DCTN4
CLASP2	DDB1
CLCC1	DDC
CLCN2	DDIT3
CLCN4	DDOST
CLDN1	DDX23
CLDN15	DDX5
CLDN2	DDX58
CLDN3	DDX6
CLDN8	DECR2
CLDND1	DEDD
CLEC11A	DET1
CLEC14A	DFFA
CLEC1A	DGAT1
CLEC2B	DGAT2
CLEC4A	DGCR8
CLEC4E	DGKA
CLEC5A	DGKD
CLEC7A	DGKE
CLIC2	DGKG
CLIP1	DGKQ
CLIP2	DHCR24
CLMP	DHCR7
CLN3	DHODH
CLN8	DHPS
CLNK	DHRS4
CLNS1A	DHRS4L2
CLPTM1L	DHRS9
CLRN3	DHX15
CLSTN1	DHX16
CLYBL	DHX58
CMBL	DHX8
CMKLR1	DIAPH3
CMTM2	DICER1
CMTM3	DIO1
CMTM4	DKK1
CMTM6	DLD
CMTM7	DLG4
CNGA1	DLST
CNIH4	DNA2
CNKSR3	DNAI1
CNNM2	DNAJC6
CNNM4	DNALI1
CNOT4	DNASE2
CNPPD1	DNM1
CNPY2	DNMT1
CNPY3	DNMT3A
CNST	DNMT3B
CNTN3	DNMT3L
CNTNAP2	DOHH
COA1	DOK2
COBL	DPAGT1
COBLL1	DPM3
COG2	DPYSL4
COG5	DRD2
COG8	DRD3
COL12A1	DRD4
COL15A1	DSC2
COL18A1	DSE
COL1A1	DSN1
COL1A2	DTNBP1
COL23A1	DTX3
COL3A1	DTX4
COL4A1	DTYMK
COL4A2	DUSP16
COL4A4	DUSP4
COL5A1	DUSP8
COL5A2	DUSP9
COL5A3	DVL1
COL6A1	DVL2
COL6A2	DYNC1H1
COL6A3	DYNC2H1
COL7A1	E2F3
COLGALT1	EBP
COMMD10	ECT2
COMMD3	EDC3
COMMD4	EDN2
COPA	EDN3
COPB1	EDNRA
COPB2	EEA1
COPE	EEF1D
COPS4	EEF1E1
COPS8	EFNA1
COPZ1	EFNA3
COQ2	EFNA4
COQ9	EGFR
CORO1C	EGLN3
COTL1	EGR2
COX15	EHD1
COX2	EHD4
COX4I1	EHHADH
COX5A	EHMT2
COX5B	EI24
CPA3	EIF1
CPEB2	EIF2B2
CPEB4	EIF2B4
CPED1	EIF2S1
CPM	EIF3B
CPNE2	EIF3C
CPNE5	EIF3CL
CPSF3L	EIF3E
CPT1A	EIF3F
CPT2	EIF3G
CPVL	EIF3I
CPXM1	EIF3K
CR1	EIF4A1
CRAT	EIF4E1B
CREB1	EIF4E2
CREB3L1	EIF4G3
CREB3L2	EIF5A2
CREBBP	EIF6
CRELD2	ELK1
CREM	ELK4
CRIP2	ELL
CRLS1	ELMO1
CROCCP2	ELSPBP1
CRYZL1	ENDOG
CS	ENO1
CSF1	ENPP1
CSF1R	ENPP3
CSF2RA	ENTPD2
CSF2RB	ENTPD3
CSF3R	EPB41
CSGALNACT1	EPHA3
CSGALNACT2	EPHA8
CSNK1A1	EPHB2
CSNK1D	EPHB3
CSPP1	EPHB4
CSTA	EPHB6
CTBP2	EPN3
CTDSP1	EPO
CTDSPL	EPS15L1
CTHRC1	ERBB2
CTLA4	ERBB3
CTNNAL1	ERBB4
CTPS2	ERCC1
CTSA	ERCC5
CTSB	ESRRA
CTSC	ETNK2
CTSH	ETS1
CTSK	ETS2
CTSL1	ETV6
CUL2	EXO1
CUL4A	EXOC2
CUL7	EXOC3
CUX1	EXOC5
CWH43	EXOC6
CXADR	EXOSC6
CXCL1	EXT2
CXCL10	EXTL2
CXCL11	F10
CXCL2	F11R
CXCL3	F12
CXCL5	F13B
CXCL6	F5
CXCL9	F7
CXCR2	FADS1
CXCR6	FAF1
CXorf23	FANCD2
CXorf36	FANCE
CXorf38	FANCG
CYB5R2	FANCI
CYBA	FANCL
CYBB	FAR1
CYCS	FAR2
CYGB	FARP2
CYLD	FARS2
CYP27A1	FARSA
CYP2J2	FASLG
CYP2R1	FBXO2
CYP3A4	FBXO6
CYP4F12	FBXW10
CYP4X1	FBXW11
CYR61	FBXW2
CYSLTR1	FBXW7
CYTH2	FBXW9
CYTH3	FCER1G
CYTH4	FCER2
CYYR1	FCGR1A
DAAM1	FCGR2A
DAB2	FCGR2B
DAB2IP	FCGR2C
DACH1	FCGR3A
DAPP1	FCGR3B
DARC	FDFT1
DARS	FDPS
DAZAP2	FEN1
DBN1	FER
DBNL	FFAR2
DBT	FGD2
DCAF10	FGD3
DCAF13	FGF13
DCAF4	FGF17
DCBLD1	FGF2
DCN	FGF21
DCSTAMP	FGF5
DCTN6	FGF9
DCUN1D4	FGFR1OP
DDAH2	FGFR2
DDC	FGFR4
DDHD2	FH
DDOST	FLAD1
DDX17	FLCN
DDX52	FLNB
DDX56	FLNC
DEF8	FLOT1
DEFA5	FLT3LG
DEFA6	FMO5
DEGS1	FN1
DENND1A	FOSL1
DENND1B	FOSL2
DENND3	FOXN1
DENND4C	FOXO4
DENND5A	FPR1
DEPDC7	FPR2
DERA	FRZB
DERL1	FSCN1
DERL3	FSHR
DFFA	FTCD
DGCR2	FUCA2
DGKD	FUK
DGKQ	FUS
DHFR	FUT1
DHFRL1	FUT2
DHRS11	FUT4
DHX30	FUT7
DIAPH3	FUT8
DICER1	FUT9
DIDO1	FXYD4
DIO3OS	FYB
DIP2C	FYN
DKK3	FZD2
DLEU2	FZD3
DLG1	FZD5
DLG3	FZD9
DLGAP4	FZR1
DMAP1	G3BP2
DNAH1	G6PC
DNAJA3	GAB2
DNAJB11	GABARAP
DNAJB9	GABARAPL2
DNAJC1	GABBR1
DNAJC10	GABBR2
DNAJC11	GABRA4
DNAJC16	GABRA5
DNAJC21	GABRA6
DNAJC3	GABRB1
DNAJC5B	GABRE
DNAJC8	GABRG2
DNMBP	GABRP
DOCK11	GAK
DOCK4	GAL3ST1
DOCK6	GALC
DOCK8	GALE
DOCK9	GALM
DOK2	GALNT1
DOK3	GALNT11
DOLPP1	GALNT12
DOPEY1	GALNT8
DPCD	GALNT9
DPF3	GALNTL1
DPP10	GALNTL2
DPP4	GALNTL5
DPP8	GALR3
DPY19L1	GALT
DPYSL3	GAPDHS
DRAM1	GARS
DSC2	GART
DSE	GAS2
DSG2	GAS6
DSP	GATA3
DTD1	GATA4
DTX4	GATM
DTYMK	GBA
DUOX2	GBGT1
DUOXA2	GCAT
DUSP10	GCDH
DUSP16	GCG
DUSP18	GCK
DUSP4	GCKR
DUSP6	GCLM
DYNLRB1	GCNT4
DYNLT1	GDF5
DYRK2	GDNF
DYSF	GEFT
EAF2	GFPT2
EARS2	GFRA1
ECE1	GGA3
ECH1	GGT1
ECHDC2	GGT6
ECI1	GGT7
ECM1	GHRHR
ECSCR	GINS2
ECSIT	GIPR
ECT2	GIT1
EDC4	GJA10
EDEM1	GJA3
EDEM2	GJA5
EDIL3	GJA8
EDN1	GJB1
EDN3	GJB2
EDNRA	GJB6
EFCAB14	GJB7
EFEMP2	GJD3
EFHC1	GJD4
EFNA5	GLA
EGFL6	GLB1
EGFR	GLDC
EGLN1	GLI1
EHD2	GLO1
EHD3	GLP2R
EHD4	GLRA3
EHMT1	GLRX
EIF1AX	GLS2
EIF2S2	GLYAT
EIF3A	GMNN
EIF3J	GMPPB
EIF3K	GMPR
EIF4EBP2	GNA11
EIF4G3	GNA12
EIF5	GNA13
ELAVL2	GNA14
ELF3	GNAI1
ELF4	GNAI2
ELK3	GNAL
ELK4	GNAS
ELL2	GNAT1
ELL3	GNB1
ELMO1	GNB2
ELMO2	GNB5
ELMO3	GNG4
ELMSAN1	GNG8
ELOVL5	GNMT
ELTD1	GNPDA1
EMC1	GNPDA2
EMC3	GNRH1
EMC8	GNRH2
EMCN	GORASP1
EMID1	GOT1
EMILIN1	GOT2
EMILIN2	GP6
EMP1	GPAM
EMP3	GPBAR1
EMR1	GPC1
EMR2	GPLD1
EMR3	GPR109B
ENDOD1	GPR17
ENDOG	GPR18
ENG	GPR35
ENGASE	GPR4
ENKUR	GPR55
ENO1	GPR65
ENOX2	GPR68
ENPP1	GPT
ENPP2	GPX1
ENTPD1	GPX2
ENTPD5	GPX3
ENY2	GPX4
EPB41	GPX5
EPB41L1	GPX6
EPB41L2	GRAP2
EPB41L3	GRB10
EPB41L4B	GRB2
EPB41L5	GRB7
EPHA10	GRHPR
EPHX2	GRID1
EPN3	GRIK2
EPRS	GRIK4
EPS8	GRIN1
EPS8L2	GRK1
EPSTI1	GRK5
ERAP1	GRK6
ERBB2	GRLF1
ERBB3	GRM1
ERCC6L	GRM5
ERG	GRP
ERGIC2	GRPR
ERLEC1	GRSF1
ERMP1	GSK3A
ERN2	GSN
ERO1L	GSS
ERO1LB	GSTA3
ERRFI1	GSTA4
ERVH-6	GSTA5
ESAM	GSTK1
ESR1	GSTT1
ESRP1	GSTT2
ESRRA	GTF2A1
ESYT2	GTF2B
ETFB	GTF2H1
ETFDH	GTF2H4
ETS1	GTF2I
ETV5	GTF2IRD1
ETV7	GTF3C2
EVA1B	GUCA1A
EVI2A	GUCA1C
EVI2B	GUCY1A2
EXOC6	GYPA
EXOSC1	H1F0
EXOSC3	H2AFX
EXOSC9	H2AFY
EXPH5	H3F3A
F2R	HADH
F2RL1	HAP1
F2RL2	HARS
F3	HARS2
FAAH	HBEGF
FADS2	HCK
FAHD1	HCRT
FAM108C1	HCST
FAM110B	HDAC1
FAM110C	HDAC4
FAM111A	HDAC7
FAM114A2	HDAC8
FAM117B	HDAC9
FAM120B	HDC
FAM122B	HEMK1
FAM126A	HERC2
FAM134A	HERC3
FAM151A	HES1
FAM162A	HES5
FAM167B	HGD
FAM168B	HGF
FAM171A1	HHEX
FAM172A	HIBADH
FAM184B	HIBCH
FAM188A	HIP1
FAM189A1	HIP1R
FAM192A	HIST1H1A
FAM195A	HIST1H1B
FAM195B	HIST1H1C
FAM19A5	HIST1H1D
FAM200B	HIST1H1E
FAM211A	HIST1H2AA
FAM213A	HIST1H2AB
FAM214B	HIST1H2AC
FAM219A	HIST1H2AD
FAM219B	HIST1H2AE
FAM26F	HIST1H2AG
FAM46C	HIST1H2AH
FAM49A	HIST1H2AK
FAM49B	HIST1H2AL
FAM65C	HIST1H2AM
FAM69A	HIST1H2BA
FAM73B	HIST1H2BB
FAM83A	HIST1H2BC
FAM83D	HIST1H2BD
FAM83G	HIST1H2BE
FAM84A	HIST1H2BF
FAM92A1	HIST1H2BG
FAM98C	HIST1H2BH
FANCD2	HIST1H2BI
FANCI	HIST1H2BJ
FAP	HIST1H2BK
FAR2	HIST1H2BN
FARP1	HIST1H2BO
FASTKD1	HIST1H3A
FBLN5	HIST1H3B
FBN1	HIST1H3C
FBRSL1	HIST1H3D
FBXL12	HIST1H3E
FBXL14	HIST1H3F
FBXL2	HIST1H3G
FBXO16	HIST1H3I
FBXO3	HIST1H3J
FBXO32	HIST1H4A
FBXO4	HIST1H4B
FBXO42	HIST1H4C
FBXO5	HIST1H4D
FBXO6	HIST1H4E
FBXO9	HIST1H4F
FBXW2	HIST1H4G
FBXW7	HIST1H4H
FCER1G	HIST1H4I
FCGR1B	HIST1H4L
FCGR2A	HIST2H2AA3
FCGR2B	HIST2H2AA4
FCGR2C	HIST2H2AB
FCGR3B	HIST2H2AC
FCGRT	HIST2H2BE
FCN1	HIST2H2BF
FCN3	HIST2H3A
FCRL5	HIST2H3C
FDFT1	HIST2H3D
FDPS	HIST2H4A
FDX1	HIST2H4B
FEM1B	HIST3H2A
FEN1	HIST3H2BB
FERMT2	HIST3H3
FES	HK2
FEZ1	HLA-A
FEZ2	HLA-B
FFAR2	HLA-C
FGD4	HLA-DMA
FGF9	HLA-DMB
FGFR1OP2	HLA-DOA
FGFR2	HLA-DOB
FGFR3	HLA-DPA1
FGR	HLA-DPB1
FHDC1	HLA-DQA1
FIBIN	HLA-DQA2
FILIP1L	HLA-DQB1
FITM2	HLA-DRA
FJX1	HLA-DRB1
FKBP11	HLA-DRB5
FLI1	HLA-E
FLJ13197	HLA-F
FLJ32255	HLA-G
FLJ42627	HMBS
FLNB	HMGA1
FLT1	HMGCR
FLVCR1	HMHA1
FMN2	HNF4A
FMO3	HNRNPC
FMO5	HNRNPF
FNDC3A	HNRNPH2
FNDC3B	HNRNPU
FNIP2	HNRNPUL1
FOSL2	HOXA7
FOXA1	HPD
FOXC1	HPSE
FOXD2	HRAS
FOXD2-AS1	HRH2
FOXJ3	HRH3
FOXK2	HS3ST3A1
FOXM1	HS3ST5
FOXN3	HS6ST1
FOXO1	HSD11B1
FOXP1	HSD17B1
FOXP2	HSD17B2
FOXQ1	HSD17B8
FPR1	HSD3B7
FPR2	HSP90AA1
FPR3	HSP90AB1
FRMD1	HSPA1A
FRY	HSPA1B
FRYL	HSPA1L
FSCN1	HSPA4
FSIP1	HSPA6
FSTL1	HTR1D
FTH1	HTR1F
FTH1P5	HTR2A
FTSJ2	HTR7
FUBP1	HYAL1
FUS	HYAL2
FUT11	HYAL3
FUT8	HYAL4
FUT8-AS1	HYI
FXYD1	ICAM1
FXYD3	ICAM3
FXYD5	ICAM4
FYB	ICOS
FYN	ICOSLG
FZD2	ID1
FZD5	ID4
G0S2	IDE
G6PD	IDH1
GAB1	IFI30
GAB2	IFIH1
GABRP	IFITM1
GAL	IFNG
GALM	IFNGR1
GALNT10	IFNK
GALNT12	IGF1R
GALNT18	IGF2
GALNT2	IGLL1
GALNT5	IGSF5
GALNT6	IKBKE
GANAB	IKZF3
GART	IL10
GATA2	IL10RA
GATAD1	IL11
GATAD2A	IL11RA
GBA2	IL12A
GBA3	IL12B
GBP1	IL12RB2
GBP2	IL13
GBP4	IL15RA
GBP5	IL16
GCNT2	IL17B
GDE1	IL17RA
GDI2	IL18R1
GDPD2	IL18RAP
GEMIN4	IL19
GFM1	IL1R1
GGA1	IL1R2
GGCX	IL2
GGT7	IL20
GIMAP2	IL20RB
GIMAP6	IL21
GIMAP8	IL22
GIPC2	IL22RA1
GJA1	IL22RA2
GJA4	IL23A
GJB1	IL23R
GJC1	IL24
GJD3	IL25
GLB1L2	IL26
GLCCI1	IL28A
GLG1	IL28B
GLI2	IL28RA
GLIPR1	IL29
GLIPR2	IL2RA
GLRX	IL2RB
GLS	IL2RG
GLT1D1	IL3
GLT8D1	IL33
GLT8D2	IL4
GLTP	IL4I1
GLTPD1	IL5
GLTSCR2	IL6
GLYR1	IL6R
GM2A	IL6ST
GMDS	IL7
GMEB1	IMPA1
GMFB	IMPDH1
GMFG	IMPDH2
GMPR	INHBC
GMPS	INHBE
GNA11	INPP5D
GNA15	INPP5E
GNAQ	INS
GNAS	INSL3
GNB1	IPMK
GNB4	IPO5
GNG11	IQSEC1
GNG7	IQSEC3
GNPTAB	IRAK2
GNS	IRF3
GOLT1A	IRF5
GOLT1B	IRF7
GOPC	ISYNA1
GORASP2	ITCH
GOSR2	ITGA10
GOT1	ITGA11
GPA33	ITGA2
GPCPD1	ITGA4
GPD1L	ITGA7
GPHN	ITGA8
GPR110	ITGAL
GPR116	ITGAM
GPR124	ITGAX
GPR125	ITGB2
GPR126	ITGB3BP
GPR137B	ITGB8
GPR155	ITPK1
GPR160	ITPKA
GPR176	ITPKB
GPR183	ITPR1
GPR39	ITPR3
GPR65	JAK2
GPR97	JAK3
GPRC5B	JUNB
GPRC5C	JUND
GPRIN2	JUP
GPSM3	KARS
GPX1	KAT2A
GPX7	KAT2B
GPX8	KCNJ1
GRAMD4	KCNJ11
GRB2	KCNMB1
GRB7	KDELR2
GRHL1	KDELR3
GRIN3A	KDR
GRINA	KEAP1
GRK5	KIF2B
GRK6	KIFC3
GRTP1	KIR2DL1
GSPT1	KIR2DL3
GSS	KIR2DL4
GSTM4	KIR2DS4
GSTO1	KIR3DL1
GSTP1	KIR3DL2
GTF2E2	KIR3DL3
GTF3C2	KISS1
GTF3C4	KISS1R
GTSE1	KIT
GUCA2B	KLHL13
GUCY1A3	KLRC1
GUCY1B3	KLRC2
GUCY2C	KLRC3
GUF1	KLRC4
GUK1	KLRK1
GUSBP11	KMO
GYG1	L2HGDH
GYG2	LAMA4
GYPC	LAMA5
GZMB	LAMB1
H2AFJ	LAMB2
H2AFX	LAMB4
H2AFZ	LAMC1
HADHA	LAMC2
HADHB	LAMP1
HAPLN3	LAPTM4A
HAVCR1	LARS
HAVCR2	LARS2
HAX1	LASS6
HCAR3	LAT
HCCS	LCK
HCK	LCP2
HCLS1	LEF1
HDAC11	LHPP
HDAC5	LIF
HDAC8	LIFR
HDGFRP3	LIG1
HDHD3	LIMK2
HDLBP	LIMS2
HEG1	LMNA
HELB	LMNB1
HEPACAM2	LMO7
HERC2	LNPEP
HERPUD1	LOC642502
HEXIM1	LPA
HFE	LPAR1
HGF	LPCAT1
HHEX	LPCAT2
HHLA2	LPL
HIC2	LRP2
HID1	LRRK2
HIF1A	LSM2
HIGD1A	LSM4
HINFP	LSS
HIP1	LTA
HJURP	LTB
HK1	LTBP1
HK3	LTBR
HKDC1	LTC4S
HLA-DMA	LYN
HLA-DMB	LYPLA2
HLA-DPA1	MAD1L1
HLA-DQB1	MAD2L2
HLA-DRA	MADCAM1
HLA-DRB6	MAFK
HLX	MAGI1
HM13	MAGI2
HMGA2	MAGI3
HMGCS2	MAGOH
HNF1A	MALT1
HNF1B	MAML1
HNF4A	MAML2
HNMT	MAN1A2
HNRNPC	MAN1B1
HNRNPD	MAN2A1
HNRNPH3	MAN2B1
HNRPLL	MANBA
HOMER1	MAP1B
HOOK2	MAP2K3
HOXA11-AS	MAP3K1
HOXA5	MAP3K10
HOXB5	MAP3K11
HOXB7	MAP3K14
HOXD-AS1	MAP3K3
HOXD4	MAP3K8
HP1BP3	MAP4K1
HPS5	MAP4K2
HPSE	MAP4K4
HR	MAP4K5
HRK	MAPK1
HSBP1	MAPK3
HSBP1L1	MAPK6
HSD11B2	MAPK8IP1
HSD17B11	MAPK8IP2
HSD17B2	MAPK8IP3
HSD3B2	MAPK9
HSDL2	MAPKAPK2
HSH2D	MAPKAPK3
HSP90B1	MAPKAPK5
HSPA13	MAPRE1
HSPD1	MAPT
HTRA1	MARCKSL1
HTRA3	MARS
ICAM1	MAX
ICAM2	MBTPS1
ICAM4	MC4R
IDH2	MCF2L
IDH3B	MCM10
IDO1	MCM2
IFI16	MCM4
IFI27L2	MCM5
IFI30	MCM7
IFI44	MCM8
IFI6	MDC1
IFIT3	MDM4
IFITM1	ME1
IFITM2	MED1
IFITM3	MED12
IFNAR2	MED16
IFNG	MED23
IFNGR1	MED24
IFT27	MED25
IFT57	MED27
IGF1R	MED8
IGF2BP3	MEF2B
IGFBP5	MEF2C
IGFBP7	METTL2B
IGFLR1	METTL3
IGHD	MFSD8
IGHG1	MGAT3
IGHM	MGAT4B
IGHMBP2	MGLL
IGHV3-48	MGRN1
IGK@	MICA
IGKC	MICB
IGLC1	MIF
IGLJ3	MIOX
IGLL3P	MIS12
IGLL5	MKNK1
IGLV1-44	MKNK2
IGLV6-57	MLH3
IGSF3	MLN
IGSF6	MLNR
IGSF9	MLX
IHH	MLYCD
IKBIP	MMP9
IL10RA	MOS
IL11RA	MPI
IL12RB1	MPL
IL13RA2	MPST
IL15RA	MPV17
IL17A	MPV17L
IL17RB	MPZ
IL18BP	MRPL11
IL18R1	MS4A1
IL1A	MST4
IL1B	MTA1
IL1R1	MTHFD2L
IL1RN	MTHFR
IL21R	MTR
IL23A	MTTP
IL2RA	MUS81
IL6R	MUSK
IL6ST	MUTYH
IL8	MYBPC2
ILDR1	MYC
ILF3-AS1	MYH1
ILVBL	MYH10
IMMT	MYH13
IMPA2	MYH14
IMPDH1	MYH15
INADL	MYH2
ING5	MYH4
INHBA	MYH6
INIP	MYH7
INO80D	MYH7B
INPP4A	MYL2
INPP5A	MYL6
INPP5J	MYL6B
INSC	MYL7
INSR	MYLK
INTS5	MYLK2
INTS6	MYLK3
IP6K2	MYLPF
IPO11	NADK
IPO7	NADSYN1
IQCG	NAGLU
IQCK	NAMPT
IQGAP2	NAPRT1
IQSEC1	NAPSA
IRAK3	NARS2
IREB2	NAT1
IRF1	NAT2
IRF4	NAT6
IRF6	NCAN
IRF9	NCF1
ISG15	NCF2
ISG20	NCK1
ISX	NCL
ITCH	NCOA3
ITFG3	NCOA6
ITGA11	NCR1
ITGA4	NCR3
ITGA5	NCSTN
ITGA8	NDST1
ITGA9	NDST2
ITGAM	NDUFA2
ITGAV	NDUFA4
ITGAX	NDUFA9
ITGB1	NDUFB6
ITGB2	NDUFB7
ITGB3	NDUFS2
ITGB6	NDUFS5
ITPK1	NDUFS8
ITPKA	NDUFV3
ITPR1	NEDD4
ITSN1	NEFH
IVD	NEFL
IYD	NEFM
JAK2	NEIL2
JAZF1	NEIL3
JUND	NEU1
KANSL1L	NEU4
KARS	NEUROG3
KAT6B	NF1
KATNBL1	NFATC2
KBTBD11	NFIA
KCNA3	NFIB
KCNC4	NFIC
KCND3	NFIX
KCNE4	NFKB1
KCNJ15	NFKB2
KCNJ2	NFKBIE
KCNJ8	NFKBIL1
KCNK5	NFKBIL2
KCNN3	NIT2
KDELR1	NKD1
KDELR2	NKX2-2
KDELR3	NKX6-1
KDM5B	NLGN1
KDM6A	NLGN3
KDR	NLGN4X
KIAA0040	NLK
KIAA0101	NLN
KIAA0125	NLRC4
KIAA0141	NLRX1
KIAA0195	NME1
KIAA0368	NME1-NME2
KIAA0513	NME2
KIAA0895	NME4
KIAA0907	NME6
KIAA0930	NME7
KIAA1143	NMNAT1
KIAA1199	NMNAT2
KIAA1211	NMUR1
KIAA1211L	NNMT
KIAA1239	NOD1
KIAA1324L	NOD2
KIAA1377	NOS1
KIAA1456	NOTCH1
KIAA1522	NOTCH3
KIAA1644	NOTCH4
KIAA1671	NPAS2
KIAA1715	NPBWR1
KIAA1737	NPBWR2
KIAA1804	NPC1L1
KIAA1984	NPPB
KIAA2013	NPR2
KIAA2018	NPY1R
KIAA2022	NPY2R
KIDINS220	NPY5R
KIF12	NR0B2
KIF14	NR1D1
KIF20A	NR1H2
KIF23	NR1H4
KIF2C	NR1I3
KIF4A	NR2C2
KIRREL	NR2C2AP
KIT	NR3C1
KLB	NR4A1
KLF2	NR5A2
KLF4	NRBP1
KLF5	NRP1
KLF7	NRXN1
KLHL20	NRXN3
KLHL24	NSD1
KLHL29	NSF
KLHL36	NSMAF
KLHL5	NT5C
KLHL6	NT5C1A
KLHL8	NT5M
KLK10	NUDT19
KLK3	NUDT2
KMO	NUMBL
KNSTRN	NUP160
KPNA1	NUP188
KPNA2	NUP43
KPNA4	NUP62
KPNA6	OAT
KRIT1	OAZ3
KRT7	OCLN
KTN1	ODF2
KYNU	OFD1
LAG3	OGDH
LAIR1	OMG
LAIR2	ONECUT3
LAMA1	OPN1SW
LAMA2	OPN3
LAMA4	OPN5
LAMB1	OPRD1
LAMC1	OPRK1
LAMP1	OPRL1
LAMP2	OPRM1
LAMP5	OR10A2
LAMTOR4	OR10A3
LANCL2	OR10A4
LANCL3	OR10A6
LAP3	OR10A7
LAPTM5	OR10C1
LARP4B	OR10G2
LARP6	OR10G3
LARS	OR10J5
LAT2	OR10P1
LATS2	OR10Q1
LAX1	OR10W1
LAYN	OR11A1
LBH	OR11L1
LBP	OR12D2
LCMT1	OR12D3
LCN2	OR13A1
LCP1	OR13G1
LCP2	OR13H1
LDB2	OR13J1
LDHA	OR14A16
LDHB	OR14J1
LDHD	OR1C1
LDLRAD3	OR1I1
LEAP2	OR1J1
LEPRE1	OR1J2
LEPROT	OR1J4
LEPROTL1	OR1M1
LETM1	OR1N1
LFNG	OR1N2
LGALS1	OR1S1
LGALS4	OR1S2
LGALS8	OR2A1
LGALSL	OR2A4
LGR6	OR2A42
LHFP	OR2AE1
LHX6	OR2AT4
LILRA2	OR2B2
LILRB1	OR2B6
LILRB2	OR2D2
LILRB4	OR2D3
LIMA1	OR2H1
LIMCH1	OR2H2
LIMS1	OR2J2
LIN7B	OR2J3
LINC00094	OR2T3
LINC00294	OR2T5
LINC00312	OR2W1
LINC00467	OR2W3
LINC00526	OR4A47
LINC00582	OR4A5
LINC00667	OR4B1
LINC00673	OR4C3
LINC00675	OR4C45
LIPA	OR4C46
LIPC	OR4C6
LIPG	OR4E2
LIPH	OR4F15
LLGL2	OR4F4
LMAN1	OR4F6
LMCD1	OR4M2
LMO2	OR4N4
LMO4	OR4S1
LMTK2	OR4S2
LNX1	OR4X1
LOC100128893	OR4X2
LOC100129069	OR51A2
LOC100130776	OR51A4
LOC100132815	OR51A7
LOC100289019	OR51F2
LOC100505633	OR51G1
LOC100505687	OR51G2
LOC100505738	OR51L1
LOC100505812	OR51S1
LOC100506119	OR51T1
LOC100506190	OR52B2
LOC100506599	OR52B6
LOC100506651	OR52H1
LOC100507463	OR52W1
LOC100507535	OR56B4
LOC100507594	OR5AU1
LOC100653206	OR5B12
LOC145837	OR5B17
LOC152217	OR5B2
LOC202781	OR5B21
LOC254099	OR5B3
LOC284023	OR5D16
LOC285758	OR5D18
LOC286052	OR5H14
LOC338799	OR5H15
LOC340090	OR5J2
LOC387895	OR5L1
LOC389023	OR5L2
LOC389332	OR5M11
LOC401320	OR5T2
LOC541471	OR5V1
LOC643733	OR6B3
LOC728342	OR6C1
LOC730101	OR6C2
LOC96610	OR6C3
LONRF1	OR6C4
LONRF3	OR6C6
LOX	OR6C65
LOXL1	OR6C68
LOXL2	OR6C70
LPAR5	OR6C74
LPCAT1	OR6C75
LPCAT2	OR6C76
LPCAT3	OR6F1
LPGAT1	OR7D2
LPHN1	OR7D4
LPHN2	OR7E24
LPIN1	OR7G1
LPL	OR7G2
LPP	OR7G3
LRP6	OR8H3
LRP8	OR8J3
LRPAP1	OR8K5
LRPPRC	OR9A4
LRRC1	ORC3L
LRRC14	ORC6L
LRRC19	OSM
LRRC25	OSMR
LRRC28	OXCT1
LRRC33	OXT
LRRC8C	OXTR
LRRC8D	P2RX6
LRRFIP2	P2RY11
LRRK2	P2RY4
LRRN2	P4HA1
LSM12	P4HA2
LSR	P4HA3
LSS	PABPC1
LST1	PABPN1
LTBP4	PACS1
LTK	PAFAH1B1
LUC7L2	PAFAH1B3
LUM	PAG1
LY6E	PAK3
LY96	PAN2
LYN	PAN3
LYPD1	PANK1
LYRM7	PANK2
LYZ	PANK4
MACF1	PAPOLG
MACROD1	PAQR7
MACROD2	PARD6B
MAD2L2	PARK7
MADCAM1	PARP2
MAFB	PARS2
MAFK	PARVB
MAGED1	PCBP1
MAGED2	PCCA
MAGI1	PCCB
MAGI2	PCF11
MAGI3	PCM1
MAK16	PCNA
MALAT1	PCNT
MALT1	PCSK1
MAML2	PCSK2
MAML3	PCSK6
MAN1A2	PCYT1A
MAN2C1	PDCD1LG2
MANBA	PDCD6IP
MANF	PDE1A
MAOA	PDE2A
MAP1LC3A	PDE4A
MAP3K12	PDE4C
MAP3K2	PDE7A
MAP3K3	PDE8B
MAP3K8	PDE9A
MAP4	PDGFB
MAP4K4	PDGFRB
MAPK1	PDHX
MAPK9	PDIA3
MAPKAP1	PDSS2
MAPKAPK2	PDZK1
MAPKAPK5-AS1	PECAM1
MAPRE3	PELP1
2014-03-02	PER3
2014-03-01	PEX1
2014-03-06	PEX10
2014-03-08	PEX11B
MARCKS	PEX12
MARVELD2	PEX13
MARVELD3	PEX16
MAST2	PEX26
MAST4	PEX3
MAU2	PEX6
MAVS	PF4
MB21D1	PFDN2
MBNL1	PFDN6
MBNL3	PFKFB3
MCAM	PFKFB4
MCFD2	PFKL
MCOLN2	PFKP
MCTP1	PFN3
MCTP2	PGAM2
MDH2	PGF
MDM2	PGM1
ME1	PGM2L1
ME2	PGM3
ME3	PHKA1
MECP2	PHKA2
MED13	PHKG2
MED13L	PHYH
MED14	PI3
MED23	PI4KA
MED31	PI4KB
MEF2D	PIAS1
MEI1	PIAS3
MELK	PIGN
MEOX1	PIGO
MEP1A	PIGP
MESDC2	PIGR
MESP1	PIGS
MEST	PIGT
MET	PIGU
METAP1	PIGX
METAP1D	PIK3C2B
METTL7A	PIK3C3
METTL7B	PIK3CB
METTL8	PIK3R1
MFAP2	PIK3R2
MFAP3	PIK3R4
MFGE8	PIM1
MFSD8	PIN1
MFSD9	PINK1
MGA	PIP4K2C
MGAT1	PIP5K1A
MGAT4A	PIP5K1C
MGAT4B	PIWIL2
MGC27345	PIWIL4
MGP	PKLR
MIAT	PKN1
MIB1	PKP2
MIB2	PLA2G2A
MICAL2	PLA2G2E
MICAL3	PLA2G3
MICALCL	PLA2G4B
MICB	PLA2G4E
MIEN1	PLAU
MIER1	PLAUR
MIER3	PLCB1
MIF	PLCB3
MINOS1	PLCD4
MIS18A	PLCG1
MITF	PLCG2
MKI67	PLCZ1
MKKS	PLD2
MKLN1	PLD3
MKNK2	PLEK
MKRN1	PLEKHG2
MLF1	PLEKHG5
MLH1	PLG
MLKL	PLK4
MLL2	PLN
MLL5	PLTP
MLLT10	PLXNA4
MLLT4-AS1	PLXNB1
MLX	PLXNB3
MLXIP	PMF1
MMD	PMVK
MME	PNMT
MMP1	PNOC
MMP10	PNPLA3
MMP12	PNPLA4
MMP14	POLA1
MMP19	POLD1
MMP2	POLD2
MMP25	POLE3
MMP28	POLE4
MMP3	POLH
MMP7	POLM
MMP9	POLR1C
MMRN1	POLR1E
MMRN2	POLR2A
MNDA	POLR2D
MNX1	POLR2E
MOB3B	POLR2F
MOGAT2	POLR2J
MON1A	POLR2J3
MOXD1	POLR3C
MPC1	POLR3D
MPG	POLR3GL
MPHOSPH8	POMC
MPHOSPH9	PORCN
MPL	POU5F1
MPP5	PPAP2B
MPP7	PPARD
MPPE1	PPBP
MPST	PPID
MPV17	PPIL2
MPZL2	PPM1B
MPZL3	PPM1L
MR1	PPOX
MRAP2	PPP1CC
MRAS	PPP1R12A
MRC1	PPP1R1B
MRC2	PPP1R3B
MRP63	PPP2R2A
MRPL19	PPP2R2B
MRPL33	PPP2R4
MRPL34	PPP2R5A
MRPL35	PPP2R5B
MRPL41	PPP2R5C
MRPS16	PPP2R5D
MRPS25	PPP3R1
MRPS30	PPP3R2
MSANTD3	PPP5C
MSI2	PPT2
MSL1	PRDX5
MSN	PRDX6
MSRB2	PREX1
MSX2	PRG2
MT1F	PRIC285
MT1M	PRICKLE1
MTCH2	PRKAA1
MTDH	PRKAB1
MTERFD3	PRKAB2
MTHFD1L	PRKACA
MTHFD2	PRKAG1
MTMR11	PRKAR1A
MTMR3	PRKAR1B
MTSS1	PRKAR2A
MUC1	PRKCI
MUC20	PRKD1
MUM1	PRKDC
MUT	PRKG1
MUTYH	PRLHR
MVB12B	PRODH
MVP	PRODH2
MXRA5	PROK2
MYCN	PROS1
MYEOV	PROZ
MYL5	PRPF19
MYLIP	PRPF3
MYO10	PRPF40A
MYO15B	PRPF6
MYO1A	PRPF8
MYO1B	PRPS2
MYO1D	PRSS1
MYO1F	PRSS2
MYO5A	PRUNE
MYO5B	PSAT1
MYO9A	PSD
MYSM1	PSD2
MZB1	PSD3
MZF1	PSEN2
MZT1	PSMA2
N4BP1	PSMA4
N4BP2L2	PSMA5
NAA38	PSMA6
NAA40	PSMA7
NAA60	PSMB4
NAAA	PSMB8
NADK	PSMB9
NADKD1	PSMC2
NADSYN1	PSMD1
NAGK	PSMD10
NAMPT	PSMD11
NANOS1	PSMD13
NAP1L1	PSMD3
NAP1L4	PSMD4
NAPEPLD	PSMD5
NARS	PSMD6
NASP	PSMD7
NBN	PSMD9
NBPF1	PSME3
NCAPG	PSPH
NCAPH	PSTPIP1
NCF2	PTAFR
NCF4	PTBP1
NCK2	PTCRA
NCKAP1L	PTDSS2
NCKIPSD	PTGER1
NCOA3	PTGER4
NCOA4	PTGIR
NCOA7	PTGS1
ND4	PTH2
NDC80	PTH2R
NDFIP2	PTHLH
NDRG2	PTK2B
NDST2	PTPLB
NDUFA10	PTPN11
NDUFA5	PTPN13
NDUFA6	PTPN7
NDUFB10	PTPRA
NDUFB8	PTPRC
NDUFS1	PTPRF
NDUFS3	PTPRJ
NDUFV1	PTPRM
NECAB3	PTPRN
NEDD1	PTPRU
NEDD4L	PTRF
[truncated: 1,467 more rows]
