# Supplementary material for: Transcriptome Profiling of Human Ulcerative Colitis Mucosa Reveals Altered Expression of Pathways Enriched in Genetic Susceptibility Loci
Source: PLoS One. 2014 May 1;9(5):e96153. doi: 10.1371/journal.pone.0096153 (PMC4006814; doi:10.1371/journal.pone.0096153)
Supplement: Table S5 — A large proportion of genes making up the curated gene sets (Biocarta, KEGG, and Reactome) appear in 3 or more gene sets. Column A gives the list of genes appearing in 3 or more gene sets. Column B lists genes unique to only one gene set. (XLSX) [file pone.0096153.s009.xlsx]

## Sheet: Table S5. Gene set overlaps
Genes appearing in more than 3 gene sets	Genes unique to one gene set
A2M	A1CF
AAAS	A4GALT
AARS	AACS
AARS2	AASDH
AATF	ABCA13
ABAT	ABCA3
ABCA1	ABCA4
ABCB11	ABCA5
ABCB4	ABCA8
ABCC3	ABCA9
ABCC8	ABCB10
ABCD1	ABCB5
ABCG1	ABCB6
ABL1	ABCB7
ABL2	ABCB8
ABR	ABCC10
ACAA1	ABCC11
ACACA	ABCC12
ACACB	ABCC2
ACADL	ABCC4
ACADM	ABCC5
ACADS	ABCC6
ACADSB	ABCC9
ACAT1	ABCG2
ACAT2	ABCG4
ACIN1	ABLIM1
ACO2	ABLIM2
ACOT8	ABLIM3
ACOX1	ABO
ACOX2	ACAP1
ACOX3	ACAP2
ACSL1	ACAP3
ACSL3	ACCN1
ACSL4	ACOT1
ACSL5	ACOT12
ACSL6	ACOT2
ACSS1	ACOT4
ACSS2	ACOT7
ACTA1	ACP6
ACTB	ACPP
ACTG1	ACPT
ACTN1	ACSM2A
ACTN2	ACSM3
ACTN3	ACSM4
ACTN4	ACSM5
ACTR1A	ACSS3
ACTR2	ACVR1B
ACTR3	ACVR1C
ADA	ACY1
ADAM10	ACYP1
ADAM17	ACYP2
ADCY1	ADARB1
ADCY10	ADI1
ADCY2	ADIPOR1
ADCY3	ADIPOR2
ADCY4	ADO
ADCY5	AGAP1
ADCY6	AGAP2
ADCY7	AGK
ADCY8	AGRP
ADCY9	AIM2
ADCYAP1	AK3
ADCYAP1R1	AK3L1
ADD1	AK7
ADH1A	AKAP8
ADH1B	ALCAM
ADH1C	ALDH1A2
ADH4	ALDH1L1
ADH5	ALG1
ADH6	ALG10
ADH7	ALG10B
ADK	ALG11
ADM	ALG12
ADM2	ALG13
ADORA1	ALG14
ADORA2A	ALG2
ADORA2B	ALG3
ADORA3	ALG5
ADRA1A	ALG6
ADRA1B	ALG8
ADRA1D	ALG9
ADRA2A	ALKBH2
ADRA2B	ALKBH3
ADRA2C	ALLC
ADRB1	ALOX12
ADRB2	ALOX12B
ADRB3	ALOX15B
ADRBK1	ALPI
ADSL	ALPL
ADSS	ALPP
ADSSL1	ALPPL2
AGL	ALS2
AGPAT1	AMDHD2
AGPAT2	AMOTL1
AGPAT3	ANP32A
AGPAT4	AP3B2
AGPS	AP3D1
AGRN	AP3M2
AGT	AP3S2
AGTR1	AP4M1
AGTR2	AP4S1
AHCY	APBB1
AKAP13	APEX2
AKAP5	APIP
AKAP9	APOBEC1
AKR1B1	AQP1
AKR1C4	AQP2
AKR1D1	AQP3
AKT1	AQP4
AKT1S1	AQP7
AKT2	AQR
AKT3	AREG
ALB	ARFGAP2
ALDH1A1	ARFGEF1
ALDH1A3	ARFIP2
ALDH1B1	ARHGAP11A
ALDH2	ARHGAP11B
ALDH3A1	ARHGAP12
ALDH3A2	ARHGAP15
ALDH3B1	ARHGAP17
ALDH3B2	ARHGAP18
ALDH6A1	ARHGAP19
ALDH7A1	ARHGAP20
ALDH9A1	ARHGAP22
ALDOA	ARHGAP24
ALDOB	ARHGAP25
ALDOC	ARHGAP26
ALMS1	ARHGAP28
AMACR	ARHGAP29
AMICA1	ARHGAP30
AMPD1	ARHGAP31
AMPD2	ARHGAP32
AMPD3	ARHGAP36
ANAPC1	ARHGAP40
ANAPC10	ARHGAP8
ANAPC11	ARHGAP9
ANAPC13	ARHGDIG
ANAPC2	ARNTL
ANAPC4	ARSG
ANAPC5	ASAH2
ANAPC7	ASAH2C
ANGPT1	ASIP
ANGPT2	ASPH
ANGPT4	ATG3
ANPEP	ATG4A
ANXA1	ATG4B
AOC2	ATG4C
AOC3	ATG4D
AOX1	ATG7
AP1B1	ATP12A
AP1G1	ATP2B1
AP1M1	ATP2B2
AP1M2	ATP2B3
AP1S1	ATP2B4
AP1S2	ATP4A
AP1S3	ATP4B
AP2A1	AZI2
AP2A2	B3GALNT1
AP2B1	B3GALT1
AP2M1	B3GALT2
AP2S1	B3GALT4
AP3B1	B3GNT3
AP3M1	B3GNT4
AP3S1	B3GNT5
AP4B1	B3GNT6
AP4E1	B3GNT7
APAF1	B4GALNT1
APBB1IP	B4GALT5
APC	B4GALT6
APC2	BACE1
APEX1	BACE2
APH1A	BAI1
APH1B	BAT1
APLN	BCAS2
APLNR	BCHE
APOA1	BCMO1
APOA2	BDH2
APOA5	BECN1
APOB	BECN1L1
APOC3	BET1
APOE	BET1L
APP	BHLHA15
APRT	BHLHE40
AR	BHLHE41
ARAF	BIK
ARF1	BIN1
ARFGAP1	BIRC6
ARFGEF2	BLM
ARHGAP4	BMP10
ARHGAP5	BNIP1
ARHGDIA	BNIP2
ARHGDIB	BOC
ARHGEF1	BPGM
ARHGEF11	BPNT1
ARHGEF12	BRS3
ARHGEF16	BTC
ARHGEF17	BUD31
ARHGEF18	C1D
ARHGEF2	C1DP2
ARHGEF3	C1DP3
ARHGEF4	C1GALT1
ARHGEF6	C1GALT1C1
ARHGEF7	C3ORF10
ARHGEF9	C4BPA
ARNT	C4BPB
ARPC1A	C7ORF16
ARPC1B	C9ORF95
ARPC2	CA1
ARPC3	CA12
ARPC4	CA13
ARPC5	CA14
ARRB1	CA3
ARRB2	CA5A
ASNS	CA5B
ATF1	CA6
ATF2	CA7
ATF4	CA8
ATIC	CA9
ATM	CACYBP
ATP1B1	CARD18
ATP1B2	CARD6
ATP1B3	CARD8
ATP2A2	CARD9
ATP5A1	CASK
ATP5B	CASP4
ATP5C1	CASP5
ATP5D	CAV2
ATP5E	CAV3
ATP5F1	CBR1
ATP5G1	CBR3
ATP5G2	CCDC12
ATP5G3	CCNG1
ATP5H	CCNG2
ATP5I	CCS
ATP5J	CD151
ATP5J2	CD164
ATP5L	CD1A
ATP5O	CD1B
ATP6	CD1C
ATP6AP1	CD1D
ATP6V0A1	CD1E
ATP6V0A2	CD27
ATP6V0A4	CD276
ATP6V0B	CD37
ATP6V0C	CD46
ATP6V0D1	CD6
ATP6V0D2	CD68
ATP6V1H	CD70
ATP8	CD74
ATR	CD82
AVP	CDC14B
AVPR1A	CDC5L
AVPR1B	CDKN1C
AVPR2	CDON
AXIN1	CEBPB
AXIN2	CERK
AZI1	CES1
B2M	CES2
B4GALT1	CES7
B4GALT2	CFH
BAAT	CFI
BAD	CGN
BANF1	CHD8
BAX	CHDH
BBC3	CHERP
BCAR1	CHIA
BCAT1	CHIT1
BCAT2	CHKA
BCL10	CHKB
BCL2	CHMP1B
BCL2L1	CHMP2A
BCL2L11	CHMP2B
BCR	CHMP4A
BDKRB1	CHMP4B
BDKRB2	CHMP4C
BDP1	CHMP5
BID	CHMP6
BIRC2	CHN2
BIRC3	CHPF
BIRC5	CHPF2
BLOC1S1	CHRDL1
BMP2	CHRNA10
BMP4	CHRNA2
BMP7	CHRNA3
BMPR1A	CHRNA4
BMPR2	CHRNA5
BRAF	CHRNA6
BRCA1	CHRNA9
BRCA2	CHRNB2
BRF1	CHRNB3
BRF2	CHRNB4
BRPF3	CHRND
BSG	CHRNE
BTK	CHST1
BTRC	CHST14
BUB1	CHST15
BUB1B	CHST2
BUB3	CHST3
C1QA	CHST4
C1QB	CHST6
C1QC	CHST7
C1R	CHSY1
C1S	CHSY3
C2	CIR1
C3	CISH
C3AR1	CITED2
C4A	CLCA1
C4B	CLCA2
C5	CLCA4
C5AR1	CLN3
C6	CLN5
C7	CLOCK
C8A	CLPS
C8B	CMAS
C8G	CMPK2
C9	CNGA3
CAB39	CNGA4
CAB39L	CNGB1
CACNA1A	CNTN1
CACNA1B	CNTNAP1
CACNA1C	CNTNAP2
CACNA1D	COL17A1
CACNA1E	COP
CACNA1F	COPS5
CACNA1G	CORIN
CACNA1H	COX11
CACNA1I	COX17
CACNA1S	CP
CACNA2D1	CPA3
CACNA2D2	CREM
CACNA2D3	CRLS1
CACNA2D4	CRNKL1
CACNB1	CRY1
CACNB2	CRY2
CACNB3	CRYL1
CACNB4	CSAD
CACNG1	CSDA
CACNG2	CSGALNACT1
CACNG3	CSGALNACT2
CACNG4	CSNK1G1
CACNG5	CSNK1G3
CACNG6	CTNNBIP1
CACNG7	CTNNBL1
CACNG8	CTNS
CAD	CTSC
CADM1	CTSE
CADM3	CTSF
CALCA	CTSH
CALCB	CTSL2
CALCR	CTSO
CALCRL	CTSW
CALM1	CUL3
CALM2	CUL7
CALM3	CUZD1
CALML3	CWC15
CALML5	CXXC4
CALML6	CYB5A
CALU	CYB5R1
CAMK1	CYBB
CAMK1G	CYFIP1
CAMK2A	CYFIP2
CAMK2B	CYLD
CAMK2D	CYTH1
CAMK2G	CYTH2
CAMK4	CYTH3
CAMKK1	CYTH4
CAP1	DAAM1
CAPN1	DAAM2
CAPN2	DAD1
CAPNS1	DAPP1
CAPNS2	DBI
CARD11	DCN
CARM1	DCTN5
CARS	DCTN6
CARS2	DCXR
CASP1	DDIT4
CASP10	DDX3X
CASP2	DDX3Y
CASP3	DDX42
CASP6	DDX46
CASP7	DECR2
CASP8	DEPDC1
CASP9	DEPDC1B
CASR	DEPDC7
CAT	DERA
CAV1	DERL1
CBL	DET1
CBLB	DGCR8
CBLC	DHDDS
CCAR1	DHRS3
CCBP2	DHRS4L2
CCK	DHRS9
CCKAR	DHX15
CCKBR	DHX16
CCL11	DHX58
CCL16	DHX8
CCL17	DIAPH2
CCL19	DIAPH3
CCL2	DICER1
CCL20	DKK1
CCL21	DKK2
CCL22	DKK4
CCL23	DLC1
CCL25	DLL3
CCL27	DMGDH
CCL28	DNAH1
CCL3	DNAH2
CCL3L1	DNAH3
CCL3L3	DNAI1
CCL4	DNAI2
CCL5	DNAJA3
CCL7	DNAJB1P1
CCNA1	DNAL1
CCNA2	DNALI1
CCNB1	DNASE2B
CCNB2	DNMT1
CCND1	DNMT3A
CCND2	DNMT3B
CCND3	DNMT3L
CCNE1	DOLPP1
CCNE2	DOT1L
CCNH	DPAGT1
CCNO	DPF2
CCNT1	DSC2
CCNT2	DSE
CCR1	DST
CCR10	DTX1
CCR2	DTX2
CCR3	DTX3
CCR4	DTX3L
CCR5	DTX4
CCR6	DUSP10
CCR7	DUSP14
CCR8	DUSP16
CCR9	DUSP2
CCRL1	DUSP5
CCT2	DUSP8
CCT3	DUSP9
CCT4	DYNC1I1
CCT5	DYNC1LI1
CCT6A	DYNC1LI2
CCT7	DYNC2H1
CCT8	DYNC2LI1
CD14	DYRK1A
CD180	DYRK1B
CD19	ECH1
CD2	EDA
CD244	EDA2R
CD247	EDAR
CD274	EFNA1
CD28	EFNA2
CD2BP2	EFNA3
CD34	EFNA4
CD36	EFNA5
CD3D	EFNB1
CD3E	EFNB2
CD3G	EFNB3
CD4	EGR2
CD40	EGR3
CD40LG	EHD1
CD47	EHD2
CD48	EHD3
CD58	EHD4
CD63	EHMT1
CD72	EI24
CD79A	EIF2AK1
CD80	EIF2AK4
CD86	EIF4A3
CD8A	EIF6
CD8B	ELANE
CD9	ELAVL1
CDA	ELK4
CDC16	ELOVL2
CDC20	ELOVL5
CDC23	ELOVL6
CDC25A	ELSPBP1
CDC25B	EME1
CDC25C	ENDOD1
CDC26	ENGASE
CDC27	ENOPH1
CDC40	ENPEP
CDC42	ENPP2
CDC45	ENPP6
CDC6	ENPP7
CDC7	ENTPD2
CDH1	EPB41
CDH15	EPB41L2
CDH2	EPB41L3
CDH3	EPHA1
CDH4	EPHA2
CDH5	EPHA3
CDK1	EPHA5
CDK11A	EPHA6
CDK11B	EPHA7
CDK2	EPHA8
CDK4	EPHB2
CDK5	EPHB3
CDK5R1	EPHB4
CDK5RAP2	EPHB6
CDK6	EPHX1
CDK7	EPN2
CDK9	EPN3
CDKN1A	EPX
CDKN1B	ERBB2IP
CDKN2A	EREG
CDKN2B	ETNK1
CDT1	ETNK2
CEBPA	ETV3
CENPJ	ETV5
CEP110	ETV6
CEP135	ETV7
CEP152	EXO1
CEP164	EXOC1
CEP192	EXOC2
CEP250	EXOC5
CEP290	EXOC6
CEP57	EXOC8
CEP63	EXOG
CEP70	EXOSC10
CEP72	EXT1
CEP76	EXT2
CEP78	EXTL1
CETN2	EXTL2
CFB	EXTL3
CFD	FABP2
CFL1	FABP3
CFLAR	FABP5
CFTR	FABP7
CGA	FAF1
CGB	FAM125A
CH25H	FAM125B
CHAT	FAM13A
CHEK1	FAM13B
CHEK2	FAT1
CHP	FBL
CHP2	FBN1
CHRM1	FBXO2
CHRM2	FBXO43
CHRM3	FBXW8
CHRM4	FCER2
CHRM5	FDPS
CHUK	FER
CKAP5	FGR
CKS1B	FHL2
CLASP1	FLCN
CLASP2	FLOT1
CLDN1	FLOT2
CLDN10	FMN2
CLDN11	FMO4
CLDN14	FMO5
CLDN15	FOSL2
CLDN16	FRA8B
CLDN17	FRAT2
CLDN18	FST
CLDN19	FSTL1
CLDN2	FTMT
CLDN20	FUCA2
CLDN22	FUT3
CLDN23	FUT4
CLDN3	FUT5
CLDN4	FUT6
CLDN5	FUT7
CLDN6	FXYD4
CLDN7	G3BP2
CLDN8	GABARAPL1
CLDN9	GABARAPL2
CLP1	GABRB1
CLSPN	GABRB2
CLTA	GABRB3
CLTB	GABRD
CLTC	GABRE
CLTCL1	GABRG1
CLU	GABRG2
CNOT1	GABRG3
CNOT10	GABRP
CNOT2	GABRQ
CNOT3	GABRR1
CNOT4	GABRR2
CNOT6	GAL3ST1
CNOT6L	GALM
CNOT7	GALNT1
CNOT8	GALNT10
CNR1	GALNT11
CNR2	GALNT12
CNTN2	GALNT13
COBRA1	GALNT14
COL1A1	GALNT2
COL1A2	GALNT3
COL29A1	GALNT4
COL2A1	GALNT5
COL3A1	GALNT6
COL4A1	GALNT7
COL4A2	GALNT8
COL4A3	GALNT9
COL4A4	GALNTL1
COL4A5	GALNTL2
COL4A6	GALNTL4
COL5A1	GALNTL5
COL5A2	GALNTL6
COL6A1	GANAB
COL6A2	GAS1
COL6A3	GATA1
COL6A6	GATA3
COL9A1	GBA3
COL9A2	GBGT1
COL9A3	GCAT
COMT	GCH1
COX1	GCNT1
COX2	GCNT2
COX3	GCNT3
COX4I1	GCNT4
COX4I2	GDF6
COX5A	GDF7
COX5B	GDI1
COX6A1	GDI2
COX6A2	GGA1
COX6B1	GGA2
COX6B2	GGA3
COX6C	GGCT
COX7A1	GGH
COX7A2	GHRL
COX7A2L	GHSR
COX7B	GLCE
COX7B2	GLDC
COX7C	GLG1
COX8A	GLO1
COX8C	GLRA1
CP110	GLRA2
CPLX1	GLRA3
CPS1	GLRB
CPSF1	GM2A
CPSF2	GMIP
CPSF3	GNE
CPSF7	GNMT
CPT1A	GNPDA1
CPT1B	GNPDA2
CPT2	GNPNAT1
CR1	GNPTAB
CR2	GNPTG
CRB3	GNRH1
CREB1	GNRH2
CREB3	GOSR1
CREB3L1	GOSR2
CREB3L2	GPD1L
CREB3L3	GPHN
CREB3L4	GPR156
CREBBP	GPR35
CRH	GPR50
CRHR1	GPR83
CRHR2	GRB10
CRK	GREM2
CRKL	GRID1
CS	GRIN3A
CSF1	GRIN3B
CSF1R	GTF2A1L
CSF2	GTF2H5
CSF2RA	GTF2I
CSF2RB	GTF2IRD1
CSF3	GTSE1
CSF3R	GUCA1A
CSK	GUCA1B
CSNK1A1	GUCA1C
CSNK1D	GUCY2C
CSNK1E	GUCY2F
CSNK2A1	GYPA
CSTF1	H2AFB2
CSTF2	H2AFB3
CSTF3	H2AFJ
CTBP1	H2AFV
CTBP2	H2AFY
CTDP1	H2AFY2
CTH	H2BFM
CTLA4	H2BFWT
CTNNA1	H3F3C
CTNNA2	H6PD
CTNNA3	HAGH
CTNNB1	HAGHL
CTNND1	HAND1
CTSG	HAND2
CTSL1	HAP1
CTSZ	HBA1
CUBN	HBA2
CUL1	HBB
CUL5	HCCS
CX3CL1	HDAC10
CX3CR1	HDAC11
CXADR	HDAC4
CXCL1	HDAC6
CXCL10	HDAC7
CXCL11	HDAC8
CXCL12	HDAC9
CXCL13	HERC1
CXCL16	HERC2
CXCL2	HERC3
CXCL3	HERC4
CXCL5	HES5
CXCL6	HHEX
CXCL9	HIC1
CXCR1	HIP1
CXCR2	HIST1H2AA
CXCR3	HIST1H2AG
CXCR4	HIST1H2AH
CXCR5	HIST1H2AI
CXCR6	HIST1H2AJ
CXCR7	HIST1H2AL
CYC1	HIST1H2AM
CYCS	HIST1H3D
CYCSP35	HIST1H4G
CYP11A1	HIST2H2AA4
CYP11B1	HIST2H2AB
CYP11B2	HIST2H2BF
CYP17A1	HIST3H2A
CYP19A1	HMGB1L1
CYP1A1	HMGN1
CYP1A2	HMHA1
CYP1B1	HMMR
CYP21A2	HMOX2
CYP24A1	HNMT
CYP26A1	HNRNPA1L2
CYP26B1	HOXA7
CYP26C1	HPGDS
CYP27A1	HPSE
CYP27B1	HPSE2
CYP2A13	HS2ST1
CYP2A6	HS3ST1
CYP2B6	HS3ST2
CYP2C18	HS3ST5
CYP2C19	HS6ST1
CYP2C8	HS6ST2
CYP2C9	HS6ST3
CYP2D6	HSD17B1
CYP2E1	HSD17B2
CYP2F1	HSD17B6
CYP2J2	HSD17B8
CYP2R1	HSPA4
CYP2S1	HSPA9
CYP2U1	HTRA2
CYP39A1	HTT
CYP3A4	HUWE1
CYP3A43	HYAL2
CYP3A5	HYAL3
CYP3A7	HYAL4
CYP46A1	HYI
CYP4A11	ICA1
CYP4A22	ID1
CYP4F2	ID2
CYP4F3	ID3
CYP51A1	ID4
CYP7A1	IDDM11
CYP7B1	IDE
CYP8B1	IDO2
CYSLTR1	IFI30
CYSLTR2	IFIH1
CYTB	IFT57
DAG1	IGLL1
DAGLA	IKZF3
DAGLB	IL13RA2
DARS	IL16
DARS2	IL17B
DAXX	IL17RA
DBF4	IL17RB
DBH	IL18RAP
DBNL	IL1RN
DCK	IL25
DCP1A	IL33
DCP1B	IMMP1L
DCP2	IMMP2L
DCPS	INMT
DCTN1	INSM1
DCTN2	IPMK
DCTN3	IQGAP2
DDB1	IQGAP3
DDB2	IQSEC1
DDC	IQSEC2
DDIT3	IQSEC3
DDX23	IRF5
DDX6	ISG15
DES	ISY1
DFFA	ISYNA1
DFFB	JUNB
DGAT1	KCNIP3
DGKA	KCNJ1
DGKB	KCNMA1
DGKD	KCNMB1
DGKE	KCNMB2
DGKG	KCNMB3
DGKH	KCNMB4
DGKI	KCNQ1
DGKK	KIF15
DGKQ	KIR3DL3
DGKZ	KLF4
DGUOK	KLHL13
DHCR24	KLHL9
DHCR7	KPNA2
DHFR	KRT18
DHX38	L2HGDH
DHX9	LALBA
DIAPH1	LAMP1
DIS3	LAMP3
DLAT	LAPTM4A
DLD	LAPTM4B
DLG1	LAPTM5
DLG3	LDB1
DLG4	LDHD
DLST	LEFTY1
DMD	LFNG
DNA2	LHPP
DNAJC3	LIN7A
DNAJC6	LIPF
DNAJC8	LIPG
DNASE2	LLGL1
DNM1	LLGL2
DNM2	LMO7
DOCK2	LNPEP
DOK1	LOC100132108
DOK2	LOC120364
DPM1	LOC121906
DPM2	LOC340096
DPM3	LOC345645
DPYD	LOC391764
DPYS	LOC391769
DPYSL2	LOC644950
DPYSL5	LOC645490
DRD1	LOC651868
DRD2	LOC652554
DRD3	LOC652826
DRD4	LOC653884
DRD5	LPCAT3
DSG1	LPGAT1
DSG2	LRAT
DSG3	LRDD
DSP	LRIG1
DUSP1	LRP1
DUSP3	LRP5
DUSP4	LRP6
DUSP6	LRRC4C
DUSP7	LRRK2
DUT	LTB
DVL1	LTBP1
DVL2	LYPLA2
DVL3	MADD
DYNC1H1	MAF
DYNC1I2	MAFF
DYNLL1	MAFG
DYNLL2	MAFK
E2F1	MAGI1
E2F2	MAGI2
E2F3	MAGI3
E2F4	MAGOHB
E2F5	MAL
EARS2	MAN1A1
EBP	MAN1A2
ECHS1	MAN1B1
ECSIT	MAN1C1
ECT2	MAN2A1
EDC3	MAN2A2
EDC4	MAN2B2
EDN1	MAN2C1
EDN2	MAP2
EDN3	MAP3K10
EDNRA	MAPK4
EDNRB	MAPK6
EEA1	MAPK8IP1
EEF1A1	MAPK8IP2
EEF2	MAPK8IP3
EEF2K	MAPKSP1
EFTUD2	MBD3
EGF	MBOAT4
EGFR	MBOAT7
EHHADH	MCHR1
EHMT2	MCHR2
EIF1AX	MCOLN1
EIF2AK2	MDM4
EIF2AK3	ME2
EIF2B1	ME3
EIF2B2	MEF2B
EIF2B3	MEFV
EIF2B4	MFNG
EIF2B5	MFSD8
EIF2S1	MGAT1
EIF2S2	MGAT2
EIF2S3	MGAT3
EIF3A	MGAT4A
EIF3B	MGAT4B
EIF3C	MGAT5
EIF3CL	MGAT5B
EIF3D	MGMT
EIF3E	MGRN1
EIF3F	MID1
EIF3G	MINPP1
EIF3H	MLH3
EIF3I	MMAB
EIF3J	MMP14
EIF3K	MMP7
EIF4A1	MNX1
EIF4A2	MOGS
EIF4B	MPDZ
EIF4E	MPHOSPH6
EIF4EBP1	MPST
EIF4G1	MPV17
EIF4G2	MPV17L
EIF4G3	MPZ
EIF4H	MPZL1
EIF5	MRPL11
EIF5B	MRPL13
ELK1	MRVI1
ELL	MS4A1
ELMO1	MTA1
ENAH	MTA3
ENO1	MTAP
ENO2	MTHFS
ENO3	MUC2
ENPP1	MUS81
ENPP3	MYF5
EP300	MYF6
EPB41L1	MYO10
EPN1	MYO9A
EPO	MYO9B
EPOR	MYOG
EPRS	NAE1
EPS15	NAGK
ERBB2	NAGPA
ERBB3	NAIP
ERBB4	NANP
ERCC1	NANS
ERCC2	NAPRT1
ERCC3	NAPSA
ERCC4	NCAPD2
ERCC5	NCF1C
ERCC6	NCKAP1L
ERCC8	NCR1
ERN1	NCR2
ESAM	NCR3
ESR1	NDST1
ETFA	NDST2
ETFB	NDST3
ETFDH	NDST4
ETS1	NEDD8
EVL	NEFH
EXOSC1	NEFM
EXOSC2	NEGR1
EXOSC3	NEIL1
EXOSC4	NEIL2
EXOSC5	NEIL3
EXOSC6	NF1
EXOSC7	NFASC
EXOSC8	NFYB
EXOSC9	NFYC
EZR	NHEJ1
F10	NHLRC1
F11	NIT2
F11R	NKD1
F12	NKD2
F13A1	NLGN1
F13B	NLGN2
F2	NLGN3
F2R	NLGN4X
F2RL1	NLN
F2RL2	NLRC4
F2RL3	NLRP1
F3	NLRP3
F5	NLRX1
F7	NMUR1
F8	NMUR2
F9	NOD2
FABP4	NODAL
FABP6	NOSIP
FADD	NOSTRIN
FADS2	NOX3
FARP2	NPAS2
FARS2	NPC1
FARSA	NPC1L1
FARSB	NPC2
FAS	NPL
FASLG	NPPB
FASN	NRCAM
FAU	NRF1
FBP1	NRG4
FBP2	NRP2
FBXO4	NRXN1
FBXO5	NRXN2
FBXW11	NRXN3
FBXW7	NSD1
FCER1G	NSMAF
FCGR1A	NTN1
FCGR2B	NTN4
FCGR3A	NTNG1
FDFT1	NTRK3
FEN1	NUDT19
FES	NUDT5
FFAR1	NUDT9
FFAR2	NUMB
FFAR3	NUMBL
FGA	ONECUT3
FGB	OPLAH
FGD1	OR10D4P
FGD2	OR10G6
FGD3	OR10J4
FGD4	OR10J6P
FGF1	OR10W1
FGF10	OR11A1
FGF11	OR11G2
FGF12	OR11H1
FGF13	OR11H4
FGF14	OR11H6
FGF16	OR11L1
FGF17	OR12D2
FGF18	OR12D3
FGF19	OR13A1
FGF2	OR13C2
FGF20	OR13C3
FGF21	OR13C4
FGF22	OR13C5
FGF23	OR13C8
FGF3	OR13C9
FGF4	OR13D1
FGF5	OR13F1
FGF6	OR13G1
FGF7	OR13H1
FGF8	OR13J1
FGF9	OR14A16
FGFR1	OR14A2
FGFR1OP	OR1F12
FGFR2	OR1F2P
FGFR3	OR1P1
FGFR4	OR2A1
FGG	OR2A7
FH	OR2AJ1
FIGF	OR2AP1
FLNA	OR2B8P
FLNC	OR2I1P
FLT1	OR2J1
FLT3	OR2L5
FLT4	OR2T35
FMO3	OR2T7
FN1	OR2V1
FOS	OR2W5
FOXO1	OR4A4P
FOXO3	OR4A8P
FOXO4	OR4C5
FPR1	OR4E1
FPR2	OR4F21
FPR3	OR4F29
FRS2	OR4K3
FSHB	OR4Q2
FSHR	OR51H1P
FTH1	OR51J1
FURIN	OR52E5
FUS	OR52J3
FXYD2	OR5B2
FYN	OR5H1
FZD1	OR5H14
FZD10	OR5H15
FZD2	OR5K3
FZD3	OR5K4
FZD4	OR5V1
FZD5	OR5W2
FZD6	OR6J1
FZD7	OR6P1
FZD8	OR7D2
FZD9	OR8B3
FZR1	OR8G1
G6PC	OR8G2
G6PC2	OR8U8
GAB1	OTUD5
GABBR1	OXA1L
GABBR2	P4HA1
GAD1	P4HA2
GAD2	P4HA3
GADD45A	PAFAH1B2
GAL	PAFAH1B3
GALR1	PAFAH2
GALR2	PAOX
GALR3	PAPD7
GAPDH	PAPOLB
GAPDHS	PAPOLG
GARS	PAQR5
GART	PAQR7
GAS2	PARK7
GAS6	PARP2
GBF1	PARP3
GCDH	PARP4
GCG	PARVG
GCGR	PATL1
GCK	PAX3
GCKR	PCBD1
GCLC	PCSK5
GCLM	PCSK6
GGPS1	PCYT1A
GGT1	PCYT1B
GGT5	PCYT2
GGT6	PDC
GGT7	PDCD6IP
GH1	PDE5A
GHR	PDE6A
GHRH	PDE6B
GHRHR	PDE6C
GINS1	PDE6D
GINS2	PDE6G
GINS4	PDE6H
GIP	PDE9A
GIPR	PDIA3
GJA1	PDIA4
GK	PDSS1
GLA	PDSS2
GLB1	PDZK1
GLI1	PELP1
GLI2	PEMT
GLI3	PER1
GLP1R	PER2
GLP2R	PER3
GLS	PERP
GLS2	PEX1
GLUD1	PEX10
GLUD2	PEX11B
GLUL	PEX11G
GMNN	PEX12
GMPR	PEX13
GMPR2	PEX14
GMPS	PEX16
GNA11	PEX2
GNA12	PEX26
GNA13	PEX5
GNA14	PEX6
GNA15	PEX7
GNAI1	PFN3
GNAI2	PFN4
GNAI3	PGAM4
GNAL	PGK2
GNAO1	PGLYRP1
GNAQ	PGM2L1
GNAS	PGM3
GNAT1	PGP
GNAT2	PGS1
GNAZ	PHB2
GNB1	PHGDH
GNB2	PHOSPHO1
GNB3	PIGR
GNB4	PIGY
GNB5	PIGZ
GNG10	PIK3AP1
GNG11	PIM2
GNG12	PINK1
GNG13	PIR
GNG2	PISD
GNG3	PIWIL1
GNG4	PIWIL2
GNG5	PIWIL3
GNG7	PIWIL4
GNG8	PKP2
GNGT1	PLA2G4D
GNGT2	PLA2G4F
GNPAT	PLEKHO2
GNRHR	PLOD1
GNRHR2	PLOD2
GNS	PLOD3
GOT1	PLRG1
GOT2	PLXNB2
GP1BA	PMS2
GP1BB	PNLIPRP1
GP5	PNPLA3
GP6	PNPLA4
GP9	POLH
GPAA1	POLM
GPAM	POMP
GPBAR1	PORCN
GPER	PPA1
GPI	PPA2
GPR109A	PPIE
GPR109B	PPIH
GPR132	PPIL1
GPR17	PPM1B
GPR18	PPM1D
GPR4	PPOX
GPR44	PPP1R14A
GPR55	PPP1R1A
GPR65	PPP1R3A
GPR68	PPP1R3B
GPRC6A	PPP1R3C
GPT	PPP1R3D
GPX1	PPP2R3A
GRAP2	PPP2R3B
GRB14	PPP2R4
GRB2	PPP5C
GRB7	PPT1
GRIA1	PPT2
GRIA2	PQBP1
GRIA3	PRAM1
GRIA4	PRDX1
GRIK1	PRDX5
GRIK2	PRDX6
GRIK3	PREB
GRIK4	PRG2
GRIK5	PRHOXNB
GRIN1	PRICKLE1
GRIN2A	PRICKLE2
GRIN2B	PRODH2
GRIN2C	PRPF18
GRIN2D	PRPF3
GRIP1	PRPF31
GRIP2	PRPF38A
GRK5	PRPF38B
GRLF1	PRPF40A
GRM1	PRPF40B
GRM4	PRPH
GRM5	PRPH2
GRP	PRSS1
GRPR	PRSS2
GSK3A	PRSS3
GSK3B	PRUNE
GSN	PSAPL1
GSR	PSAT1
GSS	PSD
GSTA1	PSD2
GSTA2	PSD3
GSTA3	PSD4
GSTA4	PSMA8
GSTA5	PSMB11
GSTK1	PSME4
GSTM1	PSPH
GSTM4	PSTK
GSTM5	PSTPIP1
GSTO1	PTCRA
GSTO2	PTDSS1
GSTP1	PTDSS2
GSTZ1	PTF1A
GTF2A1	PTGDS
GTF2A2	PTGES
GTF2B	PTGES2
GTF2E1	PTPLA
GTF2E2	PTPLB
GTF2F1	PTPN13
GTF2F2	PTPN5
GTF2H1	PTPRJ
GTF2H2	PTPRN
GTF2H3	PTPRN2
GTF2H4	PTPRZ1
GTF3A	PTS
GTF3C1	PUF60
GTF3C2	PXMP2
GTF3C3	PXMP4
GTF3C4	PYCR2
GTF3C5	PYCRL
GUCY1A2	PYDC1
GUCY1A3	RAB11FIP1
GUCY1B3	RAB11FIP2
GUSB	RAB11FIP3
GYS1	RAB11FIP4
GYS2	RAB11FIP5
GZMB	RAB13
H2AFB1	RAB1A
H2AFX	RAB22A
H2AFZ	RAB23
H2BFS	RAB2A
H3F3A	RAB31
H3F3B	RAB3B
HABP4	RAB6A
HADH	RAB7A
HADHA	RAB8A
HADHB	RAB9A
HARS	RABEP1
HARS2	RACGAP1
HAUS2	RAD23A
HBEGF	RAD51C
HCK	RAD51L1
HCRT	RAD51L3
HCRTR1	RAD54B
HCRTR2	RAD54L
HDAC1	RAET1G
HDAC2	RAET1L
HDAC3	RAG1
HDAC5	RAG2
HEBP1	RAP2B
HEXA	RASA2
HEXB	RASGRP4
HGF	RBBP8
HIBCH	RBKS
HIF1A	RBM17
HIST1H2AB	RBM22
HIST1H2AC	RBM25
HIST1H2AD	RBPJL
HIST1H2AE	RCC1
HIST1H2AK	RCOR1
HIST1H2BA	RDH10
HIST1H2BB	RDH11
HIST1H2BC	RDH12
HIST1H2BD	RDH16
HIST1H2BE	RDH5
HIST1H2BF	RDH8
HIST1H2BG	RDX
HIST1H2BH	RELB
HIST1H2BI	RELT
HIST1H2BJ	RENBP
HIST1H2BK	REST
HIST1H2BL	RETSAT
HIST1H2BM	REV1
HIST1H2BN	REV3L
HIST1H2BO	RFNG
HIST1H3A	RFT1
HIST1H3B	RGS3
HIST1H3C	RHOBTB1
HIST1H3E	RHOF
HIST1H3F	RHOJ
HIST1H3G	RHOT1
HIST1H3H	RHOT2
HIST1H3I	RHOU
HIST1H3J	RHOV
HIST1H4A	RICH2
HIST1H4B	RNASE3
HIST1H4C	RNASEH1
HIST1H4D	RNASEH2A
HIST1H4E	RNASEH2B
HIST1H4F	RNASEH2C
HIST1H4H	RNASEN
HIST1H4I	RNF125
HIST1H4J	RNF41
HIST1H4K	RNF7
HIST1H4L	RPE65
HIST2H2AA3	RPL10L
HIST2H2AC	RPL22L1
HIST2H2BE	RPL36AL
HIST2H3A	RPRM
HIST2H3C	RPS27L
HIST2H3D	RSL24D1
HIST2H4A	RSL24D1P11
HIST2H4B	RUFY1
HIST3H2BB	SAE1
HIST4H4	SARDH
HK1	SART1
HK2	SAT2
HK3	SCARB2
HLA-A	SCLY
HLA-B	SEC22B
HLA-C	SEC23A
HLA-DMA	SEC24A
HLA-DMB	SEC24B
HLA-DOA	SEC24C
HLA-DOB	SEC24D
HLA-DPA1	SEC31A
HLA-DPB1	SEC62
HLA-DQA1	SEC63
HLA-DQA2	SEMA3B
HLA-DQB1	SEMA3C
HLA-DRA	SEMA3D
HLA-DRB1	SEMA3F
HLA-DRB3	SEMA3G
HLA-DRB4	SEMA4B
HLA-DRB5	SEMA4C
HLA-E	SEMA4F
HLA-F	SEMA4G
HLA-G	SEMA5B
HMGA1	SEMA6B
HMGCL	SEMA6C
HMGCR	SENP2
HMGCS1	SEPHS1
HMGCS2	SEPHS2
HNF1A	SEPSECS
HNF4A	SERPINA5
HNF4G	SERPINB5
HNRNPA0	SERPIND1
HNRNPA1	SESN1
HNRNPA2B1	SESN2
HNRNPA3	SESN3
HNRNPC	SET
HNRNPD	SETD1A
HNRNPF	SETD1B
HNRNPH1	SETD2
HNRNPH2	SETD7
HNRNPK	SETD8
HNRNPL	SETDB1
HNRNPM	SETDB2
HNRNPR	SETMAR
HNRNPU	SFRP1
HNRNPUL1	SFRP2
HPRT1	SFRP4
HRAS	SFRP5
HRG	SFRS13A
HRH1	SFRS2B
HRH2	SGK1
HRH3	SH2B1
HRH4	SH2B3
HSD11B1	SH2D1A
HSD17B10	SH2D1B
HSD17B3	SH2D2A
HSD17B4	SH3BP2
HSD17B7	SH3GL1
HSD3B1	SH3GL3
HSD3B2	SHISA5
HSD3B7	SIGLEC1
HSP90AA1	SIKE1
HSP90AB1	SIPA1
HSPA1A	SIRT1
HSPA1B	SKIL
HSPA1L	SKIV2L2
HSPA2	SLC19A1
HSPA5	SLC19A2
HSPA6	SLC19A3
HSPA8	SLC25A15
HSPB1	SLC25A2
HSPG2	SLC25A21
HTR1A	SLC25A32
HTR1B	SLC27A4
HTR1D	SLC27A6
HTR1E	SLC33A1
HTR1F	SLC46A1
HTR2A	SLC9A3R1
HTR2B	SLC9A3R2
HTR2C	SLIT1
HTR4	SLIT3
HTR5A	SLK
HTR6	SLU7
HTR7	SMAP1
HUS1	SMAP2
IAPP	SMNDC1
IARS	SMPD3
IARS2	SMPD4
ICAM1	SNAP29
ICAM2	SNAP47
ICAM3	SNF8
ICOS	SNRNP27
ICOSLG	SNRPC
IDH1	SOAT1
IDH2	SOAT2
IDH3A	SOCS5
IDH3B	SOCS7
IDH3G	SOD3
IDI1	SORD
IDI2	SOX17
IFNA1	SP100
IFNA10	SP3
IFNA13	SPAG9
IFNA14	SPAM1
IFNA16	SPEN
IFNA17	SPHKAP
IFNA2	SPIRE1
IFNA21	SPIRE2
IFNA4	SPR
IFNA5	SPRED1
IFNA6	SPRED2
IFNA7	SR140
IFNA8	SRD5A1
IFNAR1	SRD5A3
IFNAR2	SRP9L1
IFNB1	SRR
IFNG	SSH1
IFNGR1	SSH2
IFNGR2	SSH3
IGF1	SSX2IP
IGF1R	ST3GAL4
IGF2R	ST3GAL5
IGFBP3	ST3GAL6
IGHV3-23	ST6GAL1
IGHV7-81	ST6GALNAC1
IGKC	ST6GALNAC3
IGKV1-5	ST6GALNAC4
IGKV4-1	ST6GALNAC5
IGLC1	ST6GALNAC6
IGLC2	ST8SIA5
IGLC3	STAG3
IGLV10-54	STAMBP
IGLV11-55	STARD13
IGLV1-36	STARD8
IGLV1-40	STEAP3
IGLV1-44	STIP1
IGLV2-11	STK3
IGLV2-18	STMN1
IGLV2-23	STON1
IGLV2-33	STS
IGLV3-12	STT3A
IGLV3-16	STT3B
IGLV3-22	STUB1
IGLV3-25	STX17
IGLV3-27	STX18
IGLV4-3	STX19
IGLV4-60	SUGT1
IGLV4-69	SUMF1
IGLV5-37	SUOX
IGLV5-45	SUV39H1
IGLV7-43	SUV39H2
IGLV7-46	SUV420H1
IGLV8-61	SUV420H2
IKBKB	SV2A
IKBKE	SV2B
IKBKG	SV2C
IL10	SYDE1
IL10RA	SYDE2
IL11	SYF2
IL12A	SYMPK
IL12B	SYT2
IL12RB1	SYVN1
IL12RB2	TAF1L
IL13	TAF2
IL15	TAF5L
IL18	TAF6L
IL18R1	TAF7
IL1A	TAF7L
IL1B	TAF9B
IL1R1	TAGAP
IL2	TAOK2
IL2RA	TAOK3
IL2RB	TAPBP
IL2RG	TARBP2
IL3	TARSL2
IL3RA	TAS2R1
IL4	TAS2R10
IL4I1	TAS2R13
IL4R	TAS2R14
IL5	TAS2R16
IL5RA	TAS2R19
IL6	TAS2R20
IL6R	TAS2R3
IL6ST	TAS2R31
IL7	TAS2R38
IL7R	TAS2R39
IL8	TAS2R4
IL9	TAS2R40
ILK	TAS2R41
IMPDH1	TAS2R42
IMPDH2	TAS2R43
INADL	TAS2R45
INPP5D	TAS2R46
INS	TAS2R5
INSL3	TAS2R50
INSL5	TAS2R60
INSR	TAS2R7
IQGAP1	TAS2R8
IRAK1	TAS2R9
IRAK3	TAX1BP3
IRAK4	TAZ
IRF3	TBKBP1
IRF7	TBL1Y
IRS1	TBX2
IRS2	TCERG1
IRS4	TCF12
ITGA1	TCF3
ITGA10	TCF4
ITGA11	TEC
ITGA2	TECR
ITGA2B	TEP1
ITGA3	TFDP2
ITGA4	TG
ITGA5	TGM2
ITGA6	THOC1
ITGA7	THOC2
ITGA8	THOC3
ITGA9	THOP1
ITGAL	TIMP3
ITGAM	TJAP1
ITGAV	TJP3
ITGAX	TKTL1
ITGB1	TKTL2
ITGB2	TLE1
ITGB3	TLN2
ITGB3BP	TMSB4Y
ITGB4	TMSL3
ITGB5	TNFRSF11B
ITGB6	TNFRSF12A
ITGB7	TNFRSF18
ITGB8	TNFRSF19
ITK	TNFRSF21
ITPR1	TNFRSF4
ITPR2	TNFRSF6B
ITPR3	TNFRSF8
ITSN1	TNFSF14
JAK1	TNFSF15
JAK2	TNFSF18
JAK3	TNFSF4
JAM2	TNFSF8
JAM3	TNFSF9
JMJD7-PLA2G4B	TNKS
JUN	TNS1
JUP	TOB1
KALRN	TOB2
KARS	TOMM40
KAT2A	TOMM40L
KAT2B	TOP2A
KCNB1	TOP2B
KCNJ11	TOP3A
KDR	TOP3B
KIDINS220	TP53AIP1
KIR2DL1	TP53I3
KIR2DL2	TPH2
KIR2DL3	TPK1
KIR2DL4	TPP1
KIR2DS1	TPX2
KIR3DL1	TRA2A
KIR3DL2	TRA2B
KISS1	TRDMT1
KISS1R	TRIM21
KIT	TRIM25
KITLG	TRIM32
KL	TRIM37
KLK3	TRIP12
KLKB1	TRIP6
KLRC1	TROVE2
KLRD1	TRPC1
KNG1	TRPM5
KPNA1	TRPV1
KPNB1	TRRAP
KRAS	TSG101
L1CAM	TSNARE1
LAMA1	TSPO
LAMA2	TTC37
LAMA3	TTK
LAMA4	TUBA4B
LAMA5	TUSC3
LAMB1	TWIST1
LAMB2	TXK
LAMB3	TXNDC12
LAMB4	TXNRD2
LAMC1	UAP1
LAMC2	UBA2
LAMC3	UBA3
LAMP2	UBA6
LARS	UBC
LARS2	UBE2B
LAT	UBE2D2
LBP	UBE2D4
LBR	UBE2E3
LCAT	UBE2H
LCK	UBE2I
LCP2	UBE2K
LDHA	UBE2NL
LDHAL6A	UBE2O
LDHAL6B	UBE2Q1
LDHB	UBE2Q2
LDHC	UBE2QL1
LDLR	UBE2R2
LDLRAP1	UBE2S
LEF1	UBE2U
LEFTY2	UBE2W
LEP	UBE2Z
LEPR	UBE3B
LGMN	UBE3C
LHB	UBE4A
LHCGR	UBE4B
LIG1	UBOX5
LIG3	UBR5
LIG4	UCHL1
LIMK1	UGCG
LIMK2	UGT8
LIPC	UNC5A
LMNA	UNC5B
LMNB1	UNC5C
LMNB2	UNC5D
LOC100130247	UPRT
LOC100133737	USE1
LOC390424	USH1C
LOC642502	USP1
LOC644310	USP39
LOC646048	USP8
LOC646821	UST
LOC650621	UTRN
LOC652614	VAMP3
LOC652799	VAMP4
LOC727947	VAMP5
LOC728622	VANGL1
LOC729991-MEF2B	VANGL2
LPAR1	VCAN
LPAR2	VNN1
LPAR3	VNN2
LPAR4	VPS24
LPAR6	VPS25
LPL	VPS28
LSM1	VPS36
LSM2	VPS37A
LSM3	VPS37B
LSM4	VPS37C
LSM5	VPS37D
LSM6	VPS45
LSS	VPS4A
LTA	VPS4B
LTB4R	VTA1
LTB4R2	VTI1A
LY86	VTI1B
LY96	WBP11
LYN	WBSCR17
LZTS1	WDR61
M6PR	WEE2
MAD1L1	WHSC1
MAD2L1	WHSC1L1
MAD2L2	WT1
MADCAM1	WWP2
MAFA	XPO5
MAG	XRCC2
MAGED1	XRCC3
MAGOH	XYLB
MALT1	YKT6
MAML1	YWHAA
MAML2	YWHAD
MAML3	ZBP1
MAOA	ZBTB17
MAOB	ZBTB32
MAP2K1	ZBTB7A
MAP2K2	ZCCHC7
MAP2K3	ZDHHC21
MAP2K4	ZIC2
MAP2K5	ZMAT2
MAP2K6	ZMAT3
MAP2K7	ZNF274
MAP3K1
MAP3K14
MAP3K2
MAP3K3
MAP3K5
MAP3K7
MAP3K8
MAP4K2
MAPK1
MAPK10
MAPK11
MAPK12
MAPK13
MAPK14
MAPK3
MAPK7
MAPK8
MAPK9
MAPKAP1
MAPKAPK2
MAPKAPK3
MAPRE1
MAPT
MARCKS
MARS
MARS2
MASP1
MASP2
MAT1A
MAT2A
MAT2B
MAX
MBD2
MBD4
MBL2
MC1R
MC2R
MC3R
MC4R
MC5R
MCF2
MCF2L
MCM10
MCM2
MCM3
MCM4
MCM5
MCM6
MCM7
MCM8
MDH1
MDH2
MDM2
ME1
MED1
MEF2A
MEF2C
MEF2D
MET
METTL3
MGLL
MGST1
MGST2
MGST3
MKNK1
MKNK2
MLH1
MLLT4
MLN
MLNR
MLST8
MMP1
MMP2
MMRN1
MNAT1
MOS
MPG
MPP5
MRE11A
MTNR1A
MTNR1B
MTOR
MTR
MTTP
MUTYH
MVD
MVK
MYBPC3
MYC
MYD88
MYH10
MYH11
MYH14
MYH3
MYH6
MYH7
MYH8
MYH9
MYL10
MYL12A
MYL12B
MYL2
MYL3
MYL5
MYL6
MYL7
MYL9
MYLK
MYLK2
MYLK3
MYLPF
MYO6
NANOG
NARS
NARS2
NBN
NCALD
NCAM1
NCBP1
NCBP2
NCF1
NCF2
NCK1
NCK2
NCOA1
NCOA2
NCOA3
NCOR1
NCOR2
NCSTN
ND1
ND2
ND3
ND4
ND4L
ND5
ND6
NDE1
NDUFA1
NDUFA10
NDUFA11
NDUFA12
NDUFA13
NDUFA2
NDUFA3
NDUFA4
NDUFA4L2
NDUFA5
NDUFA6
NDUFA7
NDUFA8
NDUFA9
NDUFAB1
NDUFB1
NDUFB10
NDUFB11
NDUFB2
NDUFB3
NDUFB4
NDUFB5
NDUFB6
NDUFB7
NDUFB8
NDUFB9
NDUFC1
NDUFC2
NDUFS1
NDUFS2
NDUFS3
NDUFS4
NDUFS5
NDUFS6
NDUFS7
NDUFS8
NDUFV1
NDUFV2
NDUFV3
NEDD1
NEFL
NEK2
NET1
NFAT5
NFATC1
NFATC2
NFATC3
NFATC4
NFIA
NFIB
NFIC
NFIX
NFKB1
NFKB2
NFKBIA
NFKBIB
NFKBIE
NFX1
NFYA
NGEF
NGF
NGFR
NGFRAP1
NHP2L1
NINL
NKX2-2
NLK
NMB
NMBR
NME1
NME2
NME4
NNT
NOS1
NOS2
NOS3
NOTCH1
NOTCH2
NOTCH3
NOTCH4
NPB
NPBWR1
NPBWR2
NPFF
NPFFR1
NPFFR2
NPS
NPSR1
NPW
NPY
NPY1R
NPY2R
NPY5R
NR0B2
NR1H3
NR3C1
NR4A1
NR5A2
NRAS
NRP1
NSDHL
NSF
NT5C
NT5C1A
NT5C1B
NT5C2
NT5C3
NT5E
NT5M
NTHL1
NTRK1
NTS
NTSR1
NTSR2
NUDT21
NUMA1
NUP107
NUP133
NUP153
NUP155
NUP160
NUP188
NUP205
NUP210
NUP214
NUP35
NUP37
NUP43
NUP50
NUP54
NUP62
NUP85
NUP88
NUP93
NUP98
NUPL1
NUPL2
NXF1
OBSCN
OCLN
OCRL
ODC1
ODF2
OFD1
OGDH
OGG1
OLR1
OPN1LW
OPN1MW
OPN1MW2
OPN1SW
OPN3
OPN4
OPN5
OPRD1
OPRK1
OPRL1
OPRM1
ORC1L
ORC2L
ORC3L
[truncated: 1,217 more rows]
